# Supplementary material for: Intra-tumour molecular heterogeneity of clear cell renal cell carcinoma reveals the diversity of the response to targeted therapies using patient-derived xenograft models
Source: Oncotarget. 2017 May 10;8(30):49839–50. doi: 10.18632/oncotarget.17765 (PMC5564811; doi:10.18632/oncotarget.17765)
Supplement: Supplementary file 2 [file oncotarget-08-49839-s002.xlsx]

## Sheet: KI2367Higherexpression
Differentially Expressed Genes (DEGs)
ENSEMBLID	GENESYMBOL	KI2367Expr	KI2368Expr
		(log_e(FPKM))	(log_e(FPKM))
ENSG00000002746	HECW1	1.72824	-2
ENSG00000005187	ACSM3	2.11557	-0.0654688
ENSG00000005421	PON1	4.84369	3.06416
ENSG00000005884	ITGA3	5.74045	2.80554
ENSG00000005961	ITGA2B	1.20534	-2
ENSG00000007516	BAIAP3	1.71371	-0.0261522
ENSG00000007933	FMO3	2.69605	-2
ENSG00000008311	AASS	0.154475	-2
ENSG00000008323	PLEKHG6	1.7705	-1.95285
ENSG00000009950	MLXIPL	2.30475	-2
ENSG00000010030	ETV7	0.0412523	-1.96921
ENSG00000010310	GIPR	2.17702	-2
ENSG00000010438	PRSS3	5.02067	0.0827296
ENSG00000011422	PLAUR	4.17209	1.79356
ENSG00000011677	GABRA3	1.09564	-2
ENSG00000012048	BRCA1	1.90754	0.278893
ENSG00000012223	LTF	2.71797	0.205568
ENSG00000013619	MAMLD1	-0.126991	-2
ENSG00000014914	MTMR11	3.99601	1.89233
ENSG00000019549	SNAI2	0.974371	-2
ENSG00000019991	HGF	6.07011	1.87586
ENSG00000021762	OSBPL5	2.13208	0.140978
ENSG00000022976	ZNF839	2.72436	1.0551
ENSG00000023171	GRAMD1B	3.03064	-2
ENSG00000023839	ABCC2	3.63631	1.12874
ENSG00000023892	DEF6	2.0024	-0.815151
ENSG00000026508	CD44	6.06919	4.09014
ENSG00000026751	SLAMF7	0.130759	-2
ENSG00000035403	VCL	3.65005	1.81918
ENSG00000035681	NSMAF	4.15003	2.50394
ENSG00000036672	USP2	0.185471	-1.98048
ENSG00000039537	C6	5.41506	2.17243
ENSG00000039987	BEST2	0.39919	-2
ENSG00000041353	RAB27B	2.85053	-0.138904
ENSG00000042980	ADAM28	4.17593	-0.596072
ENSG00000044012	GUCA2B	3.32581	-2
ENSG00000047634	SCML1	3.09135	1.3489
ENSG00000047936	ROS1	0.588645	-1.68061
ENSG00000048740	CELF2	0.257928	-2
ENSG00000049192	ADAMTS6	0.506462	-2
ENSG00000049283	EPN3	0.0296178	-1.76917
ENSG00000053524	MCF2L2	0.785268	-1.09337
ENSG00000054219	LY75	-0.196253	-2
ENSG00000055732	MCOLN3	0.733275	-1.455
ENSG00000056661	PCGF2	1.14866	-2
ENSG00000056998	GYG2	1.81654	-2
ENSG00000057149	SERPINB3	2.85819	-2
ENSG00000057593	F7	1.29358	-2
ENSG00000057657	PRDM1	0.677642	-2
ENSG00000057704	TMCC3	0.239774	-2
ENSG00000060656	PTPRU	0.767475	-1.55395
ENSG00000062038	CDH3	2.54686	-1.32611
ENSG00000062282	DGAT2	2.49727	-0.357579
ENSG00000062716	VMP1	5.20002	3.41761
ENSG00000064687	ABCA7	3.8842	1.29555
ENSG00000064989	CALCRL	1.31579	-2
ENSG00000065054	SLC9A3R2	5.31676	1.64816
ENSG00000065534	MYLK	2.9771	0.932622
ENSG00000067177	PHKA1	2.43105	-1.59947
ENSG00000067606	PRKCZ	1.51486	-1.77022
ENSG00000067798	NAV3	0.649086	-1.93613
ENSG00000068079	IFI35	3.75395	1.74145
ENSG00000068976	PYGM	0.10345	-2
ENSG00000069011	PITX1	1.35011	-2
ENSG00000069424	KCNAB2	2.76954	1.13207
ENSG00000071205	ARHGAP10	1.37403	-0.68031
ENSG00000072041	SLC6A15	1.13407	-1.16399
ENSG00000072080	SPP2	-0.320888	-2
ENSG00000073150	PANX2	0.273051	-2
ENSG00000073670	ADAM11	0.161906	-2
ENSG00000073737	DHRS9	1.78503	-2
ENSG00000073792	IGF2BP2	2.84603	-0.624727
ENSG00000074047	GLI2	1.98301	-2
ENSG00000074276	CDHR2	1.87823	-1.80779
ENSG00000075213	SEMA3A	2.50256	-1.02377
ENSG00000075223	SEMA3C	3.42202	1.68871
ENSG00000075275	CELSR1	2.86668	-1.2115
ENSG00000076356	PLXNA2	1.26826	-1.0058
ENSG00000076826	CAMSAP3	2.55447	0.65128
ENSG00000077092	RARB	2.7841	-2
ENSG00000077274	CAPN6	3.73509	-1.748
ENSG00000077279	DCX	-0.0926111	-2
ENSG00000077522	ACTN2	0.440861	-1.35907
ENSG00000079112	CDH17	3.82262	-1.21468
ENSG00000079335	CDC14A	0.778076	-1.24293
ENSG00000079385	CEACAM1	2.29828	-0.260682
ENSG00000079557	AFM	1.74631	-0.793702
ENSG00000079689	SCGN	1.64783	-2
ENSG00000079931	MOXD1	2.49914	-0.839981
ENSG00000080031	PTPRH	3.16272	-0.989898
ENSG00000080573	COL5A3	1.55351	-2
ENSG00000080618	CPB2	0.690359	-2
ENSG00000081051	AFP	1.65742	-0.199149
ENSG00000081059	TCF7	1.4096	-0.798751
ENSG00000081377	CDC14B	1.28996	-0.866745
ENSG00000082146	STRADB	4.21093	2.23088
ENSG00000082515	MRPL22	4.88989	3.03294
ENSG00000084453	SLCO1A2	0.174093	-2
ENSG00000084710	EFR3B	-0.253161	-2
ENSG00000084734	GCKR	2.50574	-2
ENSG00000086991	NOX4	0.837335	-0.798322
ENSG00000087253	LPCAT2	1.84926	-0.0482996
ENSG00000087460	GNAS	4.9527	2.32275
ENSG00000087916	SLC6A14	-0.318448	-2
ENSG00000088386	SLC15A1	4.14556	0.933062
ENSG00000088836	SLC4A11	2.55657	-2
ENSG00000088881	EBF4	0.874123	-2
ENSG00000088882	CPXM1	1.64119	-1.04164
ENSG00000088992	TESC	2.22919	-2
ENSG00000089327	FXYD5	4.62896	1.45399
ENSG00000089723	OTUB2	0.625078	-1.44952
ENSG00000090776	EFNB1	4.4798	2.51172
ENSG00000090920	FCGBP	2.21088	-0.7743
ENSG00000090932	DLL3	-0.0245547	-2
ENSG00000091428	RAPGEF4	2.51327	-0.250385
ENSG00000091482	SMPX	2.22412	-1.01389
ENSG00000091583	APOH	2.8909	0.0324485
ENSG00000091986	CCDC80	3.70461	-0.0612766
ENSG00000092068	SLC7A8	3.75402	1.12035
ENSG00000092445	TYRO3	2.3008	0.415786
ENSG00000092758	COL9A3	1.42727	-2
ENSG00000092929	UNC13D	0.633902	-2
ENSG00000095739	BAMBI	2.81978	0.205582
ENSG00000095932	C19orf77	2.49293	0.479497
ENSG00000099250	NRP1	5.2144	3.5432
ENSG00000099337	KCNK6	0.6774	-1.78047
ENSG00000099812	C19orf21	3.34179	-1.9334
ENSG00000099834	CDHR5	4.41666	2.50729
ENSG00000099864	PALM	0.294075	-2
ENSG00000099882	AC000036.5.1	0.709177	-2
ENSG00000099957	P2RX6	-0.164414	-2
ENSG00000099984	GSTT2	1.89702	-1.15375
ENSG00000099994	SUSD2	1.17719	-2
ENSG00000100031	GGT1	4.38006	2.22905
ENSG00000100033	PRODH	5.83657	3.25572
ENSG00000100055	CYTH4	2.84788	-0.902763
ENSG00000100060	MFNG	4.53442	1.97025
ENSG00000100079	LGALS2	2.46428	-2
ENSG00000100121	GGTLC2	0.95177	-2
ENSG00000100276	RASL10A	0.415184	-1.90477
ENSG00000100290	BIK	2.21113	-2
ENSG00000100314	CABP7	1.34254	-1.02568
ENSG00000100336	APOL4	0.56211	-2
ENSG00000100342	APOL1	6.11887	3.86771
ENSG00000100344	PNPLA3	1.24788	-1.00816
ENSG00000100346	CACNA1I	0.39825	-2
ENSG00000100350	FOXRED2	0.971701	-0.984432
ENSG00000100351	GRAP2	0.265849	-1.58478
ENSG00000100558	PLEK2	3.37241	-0.967656
ENSG00000100599	RIN3	2.37429	-1.25092
ENSG00000100665	SERPINA4	2.10845	-1.38838
ENSG00000100767	PAPLN	3.52893	0.200827
ENSG00000100867	DHRS2	0.295077	-2
ENSG00000101000	PROCR	4.4456	2.0595
ENSG00000101190	TCFL5	0.999071	-2
ENSG00000101210	EEF1A2	2.63824	-2
ENSG00000101213	PTK6	2.63476	-0.90292
ENSG00000101311	FERMT1	1.532	-2
ENSG00000101335	MYL9	3.42214	1.52717
ENSG00000101417	PXMP4	2.14015	0.413022
ENSG00000102032	RENBP	1.49515	-0.970113
ENSG00000102048	ASB9	1.78827	-0.423413
ENSG00000102057	KCND1	1.16117	-0.606552
ENSG00000102239	BRS3	1.73551	-2
ENSG00000102359	SRPX2	3.06682	-0.648251
ENSG00000102466	FGF14	0.112803	-2
ENSG00000102524	TNFSF13B	0.772615	-1.30311
ENSG00000102554	KLF5	3.07091	1.131
ENSG00000102854	MSLN	1.67705	-2
ENSG00000103056	SMPD3	0.834575	-1.63645
ENSG00000103089	FA2H	3.21119	1.30805
ENSG00000103187	COTL1	4.49847	0.291043
ENSG00000103260	METRN	2.09849	0.255019
ENSG00000103485	QPRT	4.38544	0.523844
ENSG00000103490	PYCARD	4.62918	1.56951
ENSG00000103647	CORO2B	0.536447	-2
ENSG00000103742	IGDCC4	1.69016	-1.65459
ENSG00000103811	CTSH	2.92762	0.137541
ENSG00000103888	KIAA1199	1.11809	-0.869799
ENSG00000104369	JPH1	0.75248	-2
ENSG00000104381	GDAP1	1.33268	-0.978739
ENSG00000104415	WISP1	1.06719	-1.40677
ENSG00000104611	SH2D4A	2.64959	0.91552
ENSG00000104691	UBXN8	2.21816	0.341382
ENSG00000104725	NEFL	3.92067	1.41202
ENSG00000104755	ADAM2	0.113433	-2
ENSG00000104783	KCNN4	1.50555	-2
ENSG00000104833	TUBB4A	1.41378	-0.788692
ENSG00000104870	FCGRT	3.07893	0.686328
ENSG00000105246	EBI3	1.34741	-2
ENSG00000105281	SLC1A5	4.07712	2.40611
ENSG00000105289	TJP3	0.910553	-1.17041
ENSG00000105290	APLP1	2.88917	-0.895394
ENSG00000105383	CD33	0.921521	-2
ENSG00000105427	CNFN	0.857206	-2
ENSG00000105467	SYNGR4	1.30758	-2
ENSG00000105767	CADM4	0.301622	-2
ENSG00000105889	STEAP1B	2.95892	1.05101
ENSG00000105963	ADAP1	3.64087	1.12562
ENSG00000106003	LFNG	2.01853	-2
ENSG00000106013	ANKRD7	0.960304	-0.755009
ENSG00000106031	HOXA13	1.13169	-2
ENSG00000106066	CPVL	2.65393	-0.381003
ENSG00000106069	CHN2	1.23191	-1.56637
ENSG00000106078	COBL	2.46086	0.275842
ENSG00000106089	STX1A	4.16038	2.05478
ENSG00000106123	EPHB6	2.72176	0.860602
ENSG00000106258	CYP3A5	3.38714	0.73031
ENSG00000106302	HYAL4	-0.365586	-2
ENSG00000106384	MOGAT3	1.72568	-0.994258
ENSG00000106404	CLDN15	3.49669	1.68097
ENSG00000106483	SFRP4	-0.125272	-2
ENSG00000106633	GCK	-0.131521	-2
ENSG00000106789	CORO2A	2.35058	-2
ENSG00000106823	ECM2	0.79932	-1.84423
ENSG00000106976	DNM1	4.24856	0.641765
ENSG00000107130	NCS1	2.42724	-0.784094
ENSG00000107485	GATA3	1.35489	-2
ENSG00000107742	SPOCK2	1.62081	-0.315275
ENSG00000107807	TLX1	0.646425	-2
ENSG00000107984	DKK1	3.13085	-2
ENSG00000108242	CYP2C18	3.16251	0.471174
ENSG00000108272	DHRS11	2.16464	0.236817
ENSG00000108309	RUNDC3A	0.188726	-2
ENSG00000108375	RNF43	1.42493	-1.05543
ENSG00000108379	WNT3	-0.31257	-2
ENSG00000108387	2017-09-04	1.34972	-2
ENSG00000108439	PNPO	3.96261	1.54541
ENSG00000108479	GALK1	4.75276	2.69355
ENSG00000108511	HOXB6	3.60412	1.70532
ENSG00000108556	CHRNE	0.603746	-2
ENSG00000108578	BLMH	3.38885	1.68897
ENSG00000108602	ALDH3A1	0.412251	-2
ENSG00000108784	NAGLU	4.54783	2.77674
ENSG00000108797	CNTNAP1	2.00365	-1.26198
ENSG00000108821	COL1A1	1.11741	-0.496986
ENSG00000108823	SGCA	0.0549576	-2
ENSG00000108984	MAP2K6	2.20606	-0.346756
ENSG00000109113	RAB34	4.73913	2.73363
ENSG00000109181	UGT2B10	-0.161021	-2
ENSG00000109265	KIAA1211	1.64177	-2
ENSG00000109511	ANXA10	4.23752	-0.869664
ENSG00000109586	GALNT7	2.88248	0.96959
ENSG00000109738	GLRB	1.1465	-0.885731
ENSG00000109743	BST1	2.41658	0.0914507
ENSG00000109944	C11orf63	1.63284	-0.24354
ENSG00000110076	NRXN2	1.25201	-2
ENSG00000110195	FOLR1	0.521875	-2
ENSG00000110244	APOA4	4.96364	0.568307
ENSG00000110245	APOC3	3.36903	-1.52023
ENSG00000110318	KIAA1377	2.0943	0.437822
ENSG00000110400	PVRL1	2.96092	-0.235151
ENSG00000110492	MDK	4.17475	0.52861
ENSG00000110660	SLC35F2	1.97689	-0.381108
ENSG00000110719	TCIRG1	4.91293	2.5705
ENSG00000110848	CD69	0.0627181	-1.64239
ENSG00000110887	DAO	0.0980525	-2
ENSG00000111145	ELK3	2.18186	-0.324486
ENSG00000111341	MGP	-0.228096	-2
ENSG00000111404	RERGL	-0.322376	-2
ENSG00000111424	VDR	1.13538	-1.16165
ENSG00000111732	AICDA	-0.238692	-2
ENSG00000112208	BAG2	1.38342	-0.413128
ENSG00000112414	GPR126	3.61655	1.80123
ENSG00000112419	PHACTR2	1.59324	-0.359279
ENSG00000112769	LAMA4	1.18819	-0.550525
ENSG00000112852	PCDHB2	2.1052	-0.801732
ENSG00000112981	NME5	-0.271803	-2
ENSG00000113100	CDH9	-0.0631136	-1.85995
ENSG00000113303	BTNL8	-0.303788	-2
ENSG00000113319	RASGRF2	1.73099	-2
ENSG00000113356	POLR3G	1.33891	-1.15171
ENSG00000113721	PDGFRB	-0.362173	-2
ENSG00000113805	CNTN3	2.18092	-2
ENSG00000114200	BCHE	3.70986	1.87759
ENSG00000114248	LRRC31	-0.120436	-2
ENSG00000114251	WNT5A	0.0559599	-2
ENSG00000114270	COL7A1	2.83817	-0.489075
ENSG00000114455	HHLA2	3.95382	0.161225
ENSG00000114631	PODXL2	3.2651	1.51478
ENSG00000114738	MAPKAPK3	4.39828	2.64563
ENSG00000114771	AADAC	5.68474	3.41798
ENSG00000114790	ARHGEF26	1.58385	-0.595477
ENSG00000114861	FOXP1	1.82761	-0.253055
ENSG00000115008	IL1A	1.45252	-0.868637
ENSG00000115112	TFCP2L1	1.56694	-2
ENSG00000115165	CYTIP	2.40487	-1.24788
ENSG00000115221	ITGB6	3.6803	1.86912
ENSG00000115226	FNDC4	2.87922	-2
ENSG00000115232	ITGA4	0.887822	-2
ENSG00000115252	PDE1A	0.0175225	-1.87774
ENSG00000115255	REEP6	3.74909	-1.03933
ENSG00000115297	TLX2	-0.0297126	-2
ENSG00000115355	CCDC88A	2.78656	0.706528
ENSG00000115507	OTX1	1.31893	-0.540096
ENSG00000115648	MLPH	5.00335	1.79027
ENSG00000115919	KYNU	4.30647	1.81399
ENSG00000116106	EPHA4	1.10372	-0.563205
ENSG00000116176	TPSG1	0.650386	-2
ENSG00000116741	RGS2	3.60442	1.59427
ENSG00000116761	CTH	1.63927	-0.315304
ENSG00000116774	OLFML3	3.27312	0.514105
ENSG00000116833	NR5A2	1.20402	-0.439315
ENSG00000116882	HAO2	0.925514	-2
ENSG00000117016	RIMS3	0.759832	-2
ENSG00000117152	RGS4	4.11373	-0.304495
ENSG00000117318	ID3	3.47325	-0.875368
ENSG00000117477	C1orf114	1.10517	-2
ENSG00000117525	F3	4.54467	2.32889
ENSG00000117595	IRF6	0.459719	-1.60825
ENSG00000117834	SLC5A9	1.23057	-1.39174
ENSG00000117983	MUC5B	3.93735	-0.589147
ENSG00000118137	APOA1	1.83704	-2
ENSG00000118194	TNNT2	2.87784	-0.414176
ENSG00000118257	NRP2	2.63734	0.944311
ENSG00000118402	ELOVL4	0.459936	-2
ENSG00000119121	TRPM6	-0.221126	-2
ENSG00000119686	FLVCR2.1	2.00271	-0.00330812
ENSG00000119714	GPR68	1.03435	-2
ENSG00000120075	HOXB5	2.12828	0.29131
ENSG00000120162	MOB3B	1.17704	-1.53173
ENSG00000120318	ARAP3	1.4868	-0.599789
ENSG00000120322	PCDHB8	2.17626	-0.034215
ENSG00000120833	SOCS2	-0.0343068	-1.92232
ENSG00000120875	DUSP4	2.13542	0.143869
ENSG00000120963	ZNF706	5.8261	4.21214
ENSG00000121064	SCPEP1	3.62941	-0.109785
ENSG00000121690	DEPDC7	2.80151	-0.00591007
ENSG00000121797	CCRL2	2.6518	-0.766308
ENSG00000121904	CSMD2	0.302868	-2
ENSG00000122133	PAEP	3.12878	1.44537
ENSG00000122375	OPN4	-0.143582	-2
ENSG00000122778	KIAA1549	0.964572	-2
ENSG00000122861	PLAU	-0.358858	-2
ENSG00000122863	CHST3	-0.246955	-2
ENSG00000123201	GUCY1B2	0.853821	-2
ENSG00000123342	MMP19	1.33155	-1.4958
ENSG00000123360	PDE1B	2.21443	-0.602558
ENSG00000123453	SARDH	2.15347	-2
ENSG00000123454	DBH	1.21126	-2
ENSG00000123496	IL13RA2	5.04777	0.443971
ENSG00000123561	SERPINA7	-0.0971835	-2
ENSG00000123572	NRK	0.759563	-2
ENSG00000123610	TNFAIP6	3.62338	1.21014
ENSG00000124102	PI3	1.86408	-0.16149
ENSG00000124205	EDN3	0.133234	-2
ENSG00000124253	PCK1	2.44147	-1.42899
ENSG00000124440	HIF3A	0.0265956	-2
ENSG00000124496	TRERF1	1.03971	-2
ENSG00000124772	CPNE5	-0.290711	-2
ENSG00000124882	EREG	1.44351	-2
ENSG00000125266	EFNB2	3.30767	0.411973
ENSG00000125378	BMP4	3.7203	2.06191
ENSG00000125510	OPRL1	-0.167332	-2
ENSG00000125538	IL1B	0.902968	-1.27999
ENSG00000125571	IL37	-0.273156	-2
ENSG00000125657	TNFSF9	3.18195	1.35507
ENSG00000125726	CD70	1.05571	-1.92462
ENSG00000125869	LAMP5	2.02225	-1.09432
ENSG00000125910	S1PR4	-0.0266182	-2
ENSG00000125954	CHURC1-FNTB	2.09072	-0.321711
ENSG00000125968	ID1	4.4619	-2
ENSG00000125999	BPIFB1	1.50796	-2
ENSG00000126218	F10	2.78725	-1.18457
ENSG00000126351	THRA	3.65308	1.74857
ENSG00000126458	RRAS	4.92912	3.25506
ENSG00000126460	PRRG2	0.00948538	-1.88142
ENSG00000126500	FLRT1	-0.222561	-2
ENSG00000126562	WNK4	1.80312	-2
ENSG00000126752	SSX1	-0.34473	-2
ENSG00000126778	SIX1	-0.310358	-2
ENSG00000126895	AVPR2	1.11123	-2
ENSG00000126970	ZC4H2	1.80417	-0.187228
ENSG00000127152	BCL11B	-0.274169	-2
ENSG00000127324	TSPAN8	5.7808	3.21264
ENSG00000127325	BEST3	0.784412	-1.58001
ENSG00000127415	IDUA	2.79568	0.618165
ENSG00000127990	SGCE	3.36101	1.04652
ENSG00000128340	RAC2	5.02202	1.57736
ENSG00000128578	FAM40B	3.30615	-1.37344
ENSG00000128591	FLNC	4.05892	-2
ENSG00000128606	LRRC17	3.67466	0.208789
ENSG00000128714	HOXD13	-0.353756	-2
ENSG00000129007	CALML4	4.79012	2.55252
ENSG00000129048	CCRL1	1.96695	-2
ENSG00000129194	SOX15	-0.1695	-2
ENSG00000129226	CD68	5.9521	3.7528
ENSG00000129270	MMP28	3.31058	-2
ENSG00000129354	AP1M2	2.62877	-0.232856
ENSG00000129455	KLK8	0.371844	-2
ENSG00000129538	RNASE1	1.91597	-2
ENSG00000129757	CDKN1C	2.28875	-2
ENSG00000129910	CDH15	1.73154	-2
ENSG00000130005	GAMT	3.80978	0.707857
ENSG00000130052	STARD8	2.92265	-0.986668
ENSG00000130203	APOE	1.28445	-0.687272
ENSG00000130208	APOC1	1.99789	-2
ENSG00000130234	ACE2	4.10812	-0.0234998
ENSG00000130270	ATP8B3	3.08864	0.209939
ENSG00000130413	STK33	0.272418	-1.49763
ENSG00000130475	FCHO1	2.5249	-1.04496
ENSG00000130529	TRPM4	1.54848	-1.23984
ENSG00000130592	LSP1	3.4194	-1.67825
ENSG00000130595	TNNT3	0.767369	-2
ENSG00000130600	H19	5.71732	1.16906
ENSG00000130751	NPAS1	0.85715	-2
ENSG00000130762	ARHGEF16	4.34771	0.84832
ENSG00000130829	DUSP9	1.60169	-0.913323
ENSG00000130830	MPP1	3.05582	1.07025
ENSG00000131095	GFAP	-0.32374	-2
ENSG00000131398	KCNC3	0.505537	-2
ENSG00000131409	LRRC4B	0.187749	-1.66924
ENSG00000131668	BARX1	3.32228	-2
ENSG00000131711	MAP1B	1.73012	-2
ENSG00000131746	TNS4	2.55642	-1.77709
ENSG00000131781	FMO5	2.82821	1.19393
ENSG00000131979	GCH1	0.101179	-1.72439
ENSG00000132170	PPARG	4.13728	2.42813
ENSG00000132207	SLX1A	3.798	2.18467
ENSG00000132297	HHLA1	-0.386996	-2
ENSG00000132329	RAMP1	4.50782	-0.496946
ENSG00000132437	DDC	2.92724	-1.24507
ENSG00000132470	ITGB4	4.96668	-1.74057
ENSG00000132554	RGS22	0.76875	-1.05846
ENSG00000132692	BCAN	1.69393	-0.283549
ENSG00000132698	RAB25	-0.33205	-2
ENSG00000132749	MTL5	0.689128	-1.44433
ENSG00000132821	VSTM2L	2.53984	-2
ENSG00000132832	RP11-445H22.3.1	0.555331	-1.66969
ENSG00000132911	NMUR2	2.08574	-2
ENSG00000133056	PIK3C2B	2.72999	0.808205
ENSG00000133110	POSTN	0.106331	-2
ENSG00000133131	MORC4	3.31336	1.65326
ENSG00000133216	EPHB2	2.87589	-2
ENSG00000133424	LARGE	1.26055	-0.420862
ENSG00000133519	ZDHHC8P1	0.77731	-1.53208
ENSG00000133687	TMTC1	1.97207	-0.438874
ENSG00000133710	SPINK5	2.16003	-2
ENSG00000134072	CAMK1	2.67474	0.995896
ENSG00000134193	REG4	1.4226	-0.473557
ENSG00000134240	HMGCS2	5.27318	0.455898
ENSG00000134242	PTPN22	0.526486	-2
ENSG00000134253	TRIM45	1.1055	-0.658965
ENSG00000134369	NAV1	2.32843	0.572269
ENSG00000134508	CABLES1	1.43773	-0.322469
ENSG00000134531	EMP1	2.76499	-1.02123
ENSG00000134602	MST4.1	2.35218	-0.01625
ENSG00000134668	SPOCD1	1.65949	-1.92289
ENSG00000134769	DTNA	1.63956	-0.828759
ENSG00000134827	TCN1	4.99912	-0.601328
ENSG00000134853	PDGFRA	4.44655	-2
ENSG00000135074	ADAM19	1.96237	-2
ENSG00000135119	RNFT2	0.886599	-1.26164
ENSG00000135220	UGT2A3	3.82197	0.575516
ENSG00000135253	KCP	0.875748	-1.86256
ENSG00000135362	PRR5L	3.03934	-1.63506
ENSG00000135549	PKIB	3.7233	1.10534
ENSG00000135643	KCNMB4	-0.240393	-2
ENSG00000135678	CPM	0.239603	-2
ENSG00000135744	AGT	4.18132	1.44271
ENSG00000135773	CAPN9	-0.313109	-2
ENSG00000135838	NPL	3.07378	1.33237
ENSG00000135905	DOCK10	1.59137	-1.66842
ENSG00000135929	CYP27A1	2.21265	-0.348445
ENSG00000136167	LCP1	3.8552	-0.811861
ENSG00000136193	SCRN1	3.44707	1.74122
ENSG00000136250	AOAH	1.32339	-0.3676
ENSG00000136371	MTHFS	4.18488	2.50909
ENSG00000136379	FAM108C1	2.62666	0.226491
ENSG00000136457	CHAD	0.595438	-1.20558
ENSG00000136463	TACO1	3.68155	1.96079
ENSG00000136542	GALNT5	3.01014	0.387145
ENSG00000136630	HLX	3.3431	1.00396
ENSG00000136872	ALDOB	4.64139	-0.216693
ENSG00000136943	CTSL2	0.546539	-2
ENSG00000136999	NOV	3.08618	0.947826
ENSG00000137203	TFAP2A	2.71077	0.159812
ENSG00000137251	TINAG	2.30829	-1.51225
ENSG00000137309	HMGA1	4.99663	2.72574
ENSG00000137491	SLCO2B1	4.23605	-0.826136
ENSG00000137513	NARS2	1.9373	0.326976
ENSG00000137691	C11orf70	2.16862	-0.628161
ENSG00000137709	POU2F3	0.529241	-2
ENSG00000137809	ITGA11	-0.193879	-2
ENSG00000137825	ITPKA	2.11074	-0.94959
ENSG00000137834	SMAD6	2.58871	0.574151
ENSG00000137841	PLCB2	-0.343884	-2
ENSG00000137857	DUOX1	1.84727	-0.379944
ENSG00000137878	GCOM1	1.27718	-1.0247
ENSG00000138028	CGREF1	3.39977	0.951464
ENSG00000138079	SLC3A1	2.68816	1.06555
ENSG00000138100	TRIM54	2.2087	0.394301
ENSG00000138109	CYP2C9	3.1018	0.729834
ENSG00000138111	TMEM180	1.41229	-0.929542
ENSG00000138172	CALHM2	3.06522	-0.206355
ENSG00000138193	PLCE1	1.58619	-2
ENSG00000138311	ZNF365	0.433964	-1.27386
ENSG00000138434	SSFA2	5.16764	3.0419
ENSG00000138623	SEMA7A	0.427289	-1.54369
ENSG00000138669	PRKG2	0.362987	-2
ENSG00000138675	FGF5	1.86039	0.205384
ENSG00000138771	SHROOM3	0.745032	-1.04488
ENSG00000138772	ANXA3	2.7038	0.512749
ENSG00000138780	GSTCD	3.03659	1.27724
ENSG00000138795	LEF1	2.62317	0.145596
ENSG00000139211	AMIGO2	3.67355	1.92807
ENSG00000139278	GLIPR1	3.34868	1.57926
ENSG00000139329	LUM	4.72866	1.66375
ENSG00000139410	SDSL	2.6825	0.649016
ENSG00000139508	SLC46A3	1.25079	-1.28414
ENSG00000139540	SLC39A5	1.99941	-1.81346
ENSG00000139567	ACVRL1	0.832828	-0.910992
ENSG00000139629	GALNT6	1.27301	-1.25808
ENSG00000139874	SSTR1	-0.0949937	-1.95793
ENSG00000139970	RTN1	3.09912	-1.6315
ENSG00000139988	RDH12	0.890777	-1.06728
ENSG00000139998	RAB15	2.35395	-0.510049
ENSG00000140044	JDP2	2.39968	0.205958
ENSG00000140254	DUOXA1	2.58307	-1.2356
ENSG00000140274	DUOXA2	2.41758	-2
ENSG00000140279	DUOX2	3.10192	-2
ENSG00000140297	GCNT3	2.422	0.130878
ENSG00000140832	MARVELD3	1.40464	-1.18077
ENSG00000140835	CHST4	1.79342	-2
ENSG00000141447	OSBPL1A	1.64863	-1.09864
ENSG00000141448	GATA6	1.52294	-0.381883
ENSG00000141449	GREB1L	-0.327292	-2
ENSG00000141524	TMC6	1.95845	-0.89002
ENSG00000141527	CARD14	1.33395	-0.327607
ENSG00000141540	TTYH2	2.77974	-0.858586
ENSG00000141564	RPTOR	3.19202	1.29893
ENSG00000141655	TNFRSF11A	3.64932	0.841637
ENSG00000141744	PNMT	0.868364	-2
ENSG00000141934	PPAP2C	4.40912	-2
ENSG00000142156	COL6A1	6.72279	4.48245
ENSG00000142173	COL6A2	6.20205	4.39233
ENSG00000142494	SLC47A1	-0.175575	-2
ENSG00000142549	IGLON5	0.00131339	-2
ENSG00000142583	SLC2A5	5.5601	3.10952
ENSG00000142606	MMEL1	0.508792	-1.8593
ENSG00000142611	PRDM16	0.825417	-2
ENSG00000142661	MYOM3	2.82922	-1.4099
ENSG00000142677	IL22RA1	0.803274	-0.987012
ENSG00000142765	SYTL1	1.61731	-1.1875
ENSG00000142798	HSPG2	2.49048	0.107233
ENSG00000142973	CYP4B1	0.13777	-2
ENSG00000143119	CD53	-0.302888	-1.98738
ENSG00000143226	FCGR2A	1.51275	-1.2394
ENSG00000143369	ECM1	5.26686	-0.0685237
ENSG00000143382	ADAMTSL4	3.45377	-0.269941
ENSG00000143772	ITPKB	0.46391	-2
ENSG00000143797	MBOAT2	2.06177	-0.238747
ENSG00000143942	CHAC2	1.58158	-0.0344582
ENSG00000144045	DQX1	1.18517	-1.31185
ENSG00000144063	MALL	5.38007	3.35714
ENSG00000144191	CNGA3	2.3198	-2
ENSG00000144485	HES6	2.92175	0.451383
ENSG00000144785	RP11-977G19.10.1	2.14205	0.157206
ENSG00000144847	IGSF11	1.61462	-1.44209
ENSG00000144852	NR1I2	2.05272	-2
ENSG00000144935	TRPC1	1.51881	-0.262733
ENSG00000145040	UCN2	0.981271	-1.59926
ENSG00000145107	TM4SF19	3.52632	0.318543
ENSG00000145217	SLC26A1	1.62474	-0.339337
ENSG00000145569	FAM105A	1.11764	-0.550361
ENSG00000145703	IQGAP2	1.45631	-0.507441
ENSG00000145777	TSLP	0.669357	-1.0078
ENSG00000145860	RNF145	5.87487	4.20402
ENSG00000145882	PCYOX1L	2.00918	0.15134
ENSG00000146374	RSPO3	1.04153	-2
ENSG00000146477	SLC22A3	2.68721	0.583686
ENSG00000147003	TMEM27	2.61164	-0.177206
ENSG00000147041	SYTL5	1.6612	-1.93417
ENSG00000147206	NXF3	0.144333	-2
ENSG00000147255	IGSF1	2.17892	-0.670944
ENSG00000147408	CSGALNACT1	1.05719	-0.687711
ENSG00000147481	SNTG1	0.563772	-2
ENSG00000147570	DNAJC5B	-0.0836078	-2
ENSG00000147804	SLC39A4	2.98555	-0.435159
ENSG00000148123	RP11-35N6.1.1	0.277182	-2
ENSG00000148346	LCN2	1.53658	-0.139649
ENSG00000148488	ST8SIA6	2.76188	-2
ENSG00000148541	FAM13C	0.413405	-1.94275
ENSG00000148719	DNAJB12	4.83752	3.07335
ENSG00000148841	ITPRIP	0.770052	-1.41288
ENSG00000149054	ZNF215	0.430329	-1.71105
ENSG00000149218	ENDOD1	2.59274	-0.366977
ENSG00000149256	ODZ4	1.10209	-1.12149
ENSG00000149269	PAK1	3.54995	0.778644
ENSG00000149380	P4HA3	0.597281	-1.28821
ENSG00000149403	GRIK4	1.43623	-0.606222
ENSG00000149418	ST14	3.10318	-0.430466
ENSG00000149564	ESAM	1.49135	-0.553061
ENSG00000149599	DUSP15	-0.38813	-2
ENSG00000149609	C20orf144	0.270498	-1.66235
ENSG00000149781	FERMT3	4.56648	0.786287
ENSG00000149798	CDC42EP2	0.982759	-0.698634
ENSG00000149948	HMGA2	1.16011	-2
ENSG00000150394	CDH8	0.521468	-1.7896
ENSG00000150551	LYPD1	3.16269	-2
ENSG00000150627	WDR17	0.233686	-2
ENSG00000150687	PRSS23	3.72852	1.93793
ENSG00000150722	PPP1R1C	3.86956	-1.1921
ENSG00000150782	IL18	3.68754	-1.77191
ENSG00000150967	ABCB9	1.81912	-0.639029
ENSG00000150977	RILPL2	1.60667	-2
ENSG00000151012	SLC7A11	1.57351	-0.770799
ENSG00000151025	GPR158	1.7174	-2
ENSG00000151062	CACNA2D4	3.53736	0.442831
ENSG00000151067	CACNA1C	0.351583	-2
ENSG00000151090	THRB	2.14182	-0.14916
ENSG00000151136	BTBD11	1.17809	-2
ENSG00000151150	ANK3	2.06277	-0.0457787
ENSG00000151388	ADAMTS12	1.65997	-1.93472
ENSG00000151632	AKR1C2	4.11043	0.16057
ENSG00000151651	ADAM8	4.02013	1.54747
ENSG00000151702	FLI1	0.0766321	-2
ENSG00000151715	TMEM45B	3.72506	1.53251
ENSG00000152128	TMEM163	2.95265	1.32611
ENSG00000152154	TMEM178	1.83017	0.136911
ENSG00000152377	SPOCK1	3.32448	1.20466
ENSG00000152527	PLEKHH2	2.80093	0.248039
ENSG00000152580	IGSF10	0.770411	-1.07149
ENSG00000152642	GPD1L	2.83011	0.628122
ENSG00000152784	PRDM8	1.56306	-0.632867
ENSG00000152785	BMP3	0.205883	-1.70478
ENSG00000153246	PLA2R1	1.81206	-0.803969
ENSG00000153253	SCN3A	1.40298	-2
ENSG00000153294	GPR115	1.02592	-1.26894
ENSG00000153347	FAM81B	1.95653	0.242452
ENSG00000153531	ADPRHL1	1.20684	-0.737782
ENSG00000153563	CD8A	-0.312108	-2
ENSG00000153885	KCTD15	2.59014	-2
ENSG00000153976	HS3ST3A1	1.5187	-2
ENSG00000153982	GDPD1	-0.205164	-2
ENSG00000153993	SEMA3D	-0.141137	-2
ENSG00000154146	NRGN	3.21154	-1.08783
ENSG00000154188	ANGPT1	0.525609	-2
ENSG00000154229	PRKCA	2.98103	1.05351
ENSG00000154252	GAL3ST2	0.791118	-1.67413
ENSG00000154319	FAM167A	1.36695	-1.68299
ENSG00000154493	C10orf90	0.0555883	-2
ENSG00000154654	NCAM2	0.79104	-2
ENSG00000155016	CYP2U1	0.952883	-2
ENSG00000155093	PTPRN2	-0.0399965	-2
ENSG00000155265	GOLGA7B	3.30027	0.9684
ENSG00000155465	SLC7A7	4.0706	-0.832077
ENSG00000155511	GRIA1	0.306972	-2
ENSG00000155970	EFHA2	-0.0637791	-2
ENSG00000156096	UGT2B4	0.632157	-1.02416
ENSG00000156234	CXCL13	2.21675	-2
ENSG00000156381	ANKRD9	3.15539	1.05794
ENSG00000156463	SH3RF2	3.68085	-0.390278
ENSG00000156675	RAB11FIP1	2.58174	0.692465
ENSG00000157111	TMEM171	0.564026	-2
ENSG00000157131	C8A	0.487112	-1.48704
ENSG00000157150	TIMP4	1.9511	-0.806541
ENSG00000157214	STEAP2	1.82325	-0.116737
ENSG00000157470	FAM81A	0.445556	-1.49137
ENSG00000157613	CREB3L1	0.64996	-2
ENSG00000158163	DZIP1L	3.23367	1.20442
ENSG00000158201	ABHD3	2.41148	-0.472539
ENSG00000158292	GPR153	0.582328	-1.35341
ENSG00000158406	HIST1H4H	3.21773	0.939559
ENSG00000158639	PAGE5	0.365543	-2
ENSG00000158825	CDA	2.68187	0.979771
ENSG00000158865	SLC5A11	-0.281495	-2
ENSG00000158887	MPZ	0.959627	-2
ENSG00000159166	LAD1	5.1067	2.49231
ENSG00000159173	TNNI1	0.733678	-1.68316
ENSG00000159231	CBR3	0.550161	-2
ENSG00000159261	CLDN14	0.895794	-0.822462
ENSG00000159674	SPON2	6.20526	2.03617
ENSG00000159713	TPPP3	1.88641	-2
ENSG00000159714	ZDHHC1	2.19838	-1.64403
ENSG00000159733	ZFYVE28	2.27902	0.545804
ENSG00000160145	KALRN	2.66891	1.00113
ENSG00000160181	TFF2	4.67669	2.10488
ENSG00000160182	TFF1	5.72999	1.89107
ENSG00000160200	CBS	0.237797	-2
ENSG00000160282	FTCD	0.178292	-1.43285
ENSG00000160460	SPTBN4	-0.0698896	-2
ENSG00000160593	AMICA1	1.3152	-0.977966
ENSG00000160844	GATS	0.291643	-2
ENSG00000160862	AZGP1	2.33339	-2
ENSG00000160886	LY6K	-0.323974	-1.97557
ENSG00000161328	LRRC56	0.155607	-1.91522
ENSG00000161570	CCL5	0.582183	-1.54901
ENSG00000161574	CCL15	4.25247	0.933593
ENSG00000161618	ALDH16A1	3.13763	1.12608
ENSG00000161653	NAGS	2.98756	-1.16632
ENSG00000161921	CXCL16	1.9712	-1.07096
ENSG00000161939	C17orf49	3.08423	0.695606
ENSG00000162009	SSTR5	-0.054616	-2
ENSG00000162383	SLC1A7	2.91363	-1.48632
ENSG00000162390	ACOT11	1.25339	-0.508053
ENSG00000162391	FAM151A	2.39594	-2
ENSG00000162460	TMEM82	-0.16679	-1.91927
ENSG00000162482	AKR7A3	3.35016	1.18376
ENSG00000162543	UBXN10	1.03206	-0.684814
ENSG00000162545	CAMK2N1	4.66381	2.79061
ENSG00000162552	WNT4	0.804721	-2
ENSG00000162576	MXRA8	3.42446	0.993642
ENSG00000162624	LHX8	3.27131	1.5865
ENSG00000162670	FAM5C	1.63486	-2
ENSG00000162723	SLAMF9	1.69597	-0.866033
ENSG00000162745	OLFML2B	-0.0862543	-2
ENSG00000162804	SNED1	1.70983	-1.179
ENSG00000162999	DUSP19	-0.307056	-2
ENSG00000163032	VSNL1	1.86133	-0.371125
ENSG00000163064	EN1	1.00736	-2
ENSG00000163131	CTSS	4.19443	2.38274
ENSG00000163132	MSX1	1.18784	-1.74467
ENSG00000163295	ALPI	2.06451	-0.99733
ENSG00000163331	DAPL1	4.1021	-2
ENSG00000163359	COL6A3	4.81504	0.602723
ENSG00000163491	NEK10	0.924403	-1.11721
ENSG00000163568	AIM2	1.43058	-0.815766
ENSG00000163581	SLC2A2	4.35456	-2
ENSG00000163586	FABP1	9.14606	1.50959
ENSG00000163637	PRICKLE2	2.23708	-0.242488
ENSG00000163638	ADAMTS9	3.17319	1.30192
ENSG00000163762	TM4SF18	5.08363	2.99411
ENSG00000163810	TGM4	0.413102	-2
ENSG00000163823	CCR1	0.251408	-2
ENSG00000163898	LIPH	0.88704	-1.70526
ENSG00000164078	MST1R	2.83384	-2
ENSG00000164120	HPGD	4.55809	2.59336
ENSG00000164330	EBF1	1.0551	-0.793773
ENSG00000164332	UBLCP1	3.51777	1.80215
ENSG00000164379	FOXQ1	0.246524	-2
ENSG00000164418	GRIK2	-0.0694423	-2
ENSG00000164574	GALNT10	3.31937	1.63805
ENSG00000164638	SLC29A4	4.20779	1.79431
ENSG00000164647	STEAP1	3.71552	0.223418
ENSG00000164651	SP8	0.346832	-1.42376
ENSG00000164743	C8orf48	0.595987	-2
ENSG00000164778	EN2	0.44019	-2
ENSG00000164796	CSMD3	0.428532	-2
ENSG00000164822	DEFA6	0.183441	-2
ENSG00000164825	DEFB1	1.2381	-2
ENSG00000164850	GPER	4.43443	2.61086
ENSG00000164867	NOS3	4.23136	-0.760611
ENSG00000164877	MICALL2	4.71312	3.10345
ENSG00000164920	OSR2	-0.166516	-2
ENSG00000165046	LETM2	2.80406	0.861466
ENSG00000165078	CPA6	-0.294069	-2
ENSG00000165092	ALDH1A1	6.02498	1.62446
ENSG00000165125	TRPV6	2.70202	-1.70347
ENSG00000165152	C9orf125	1.72028	-2
ENSG00000165194	PCDH19	0.308101	-2
ENSG00000165300	SLITRK5	0.654711	-2
ENSG00000165376	CLDN2	3.19049	-1.07041
ENSG00000165389	SPTSSA	3.58797	1.90038
ENSG00000165548	TMEM63C	1.88168	-2
ENSG00000165828	PRAP1	1.52598	-0.560218
ENSG00000165841	CYP2C19	1.76375	-0.790979
ENSG00000165912	PACSIN3	1.4194	-0.771941
ENSG00000165959	CLMN	1.29692	-1.57494
ENSG00000166106	ADAMTS15	0.759018	-2
ENSG00000166143	PPP1R14D	2.90012	-0.293697
ENSG00000166145	SPINT1	4.14711	2.48162
ENSG00000166206	GABRB3	1.74966	-2
ENSG00000166250	CLMP	0.908379	-2
ENSG00000166482	MFAP4	1.87917	-1.57555
ENSG00000166816	LDHD	1.85272	0.167959
ENSG00000166823	MESP1	2.52732	0.744686
ENSG00000166825	ANPEP	5.20363	-0.59747
ENSG00000166831	RBPMS2	0.72675	-2
ENSG00000166840	GLYATL1	0.999255	-0.956876
ENSG00000166863	TAC3	0.146951	-1.71097
ENSG00000166866	MYO1A	1.69932	-2
ENSG00000166897	ELFN2	0.0694906	-2
ENSG00000166920	C15orf48	5.62184	1.1872
ENSG00000166959	MS4A8B	1.39053	-2
ENSG00000166960	C18orf34	0.223873	-2
ENSG00000167034	NKX3-1	0.530224	-1.23534
ENSG00000167081	PBX3	1.6124	-0.403549
ENSG00000167105	TMEM92	3.26524	-1.64009
ENSG00000167107	ACSF2	3.98056	2.20254
ENSG00000167117	LINC00483	2.74322	-2
ENSG00000167131	CCDC103	2.66993	0.87019
ENSG00000167159	C17orf69	0.5818	-1.53042
ENSG00000167183	PRR15L	3.21344	-1.5011
ENSG00000167286	CD3D	1.60478	-0.772228
ENSG00000167306	MYO5B	3.19495	-0.0476287
ENSG00000167363	FN3K	1.29684	-0.52825
ENSG00000167525	PROCA1	-0.224875	-2
ENSG00000167588	GPD1	4.05052	1.99838
ENSG00000167600	CYP2S1	2.04817	-2
ENSG00000167601	AXL	3.4005	0.761255
ENSG00000167614	TTYH1	1.65277	-0.0999136
ENSG00000167653	PSCA	0.975152	-1.82844
ENSG00000167680	SEMA6B	0.890268	-2
ENSG00000167748	KLK1	-0.0281064	-2
ENSG00000167755	KLK6	0.150959	-2
ENSG00000167759	KLK13	-0.381256	-2
ENSG00000167779	IGFBP6	1.74763	-2
ENSG00000167850	CD300C	0.497329	-2
ENSG00000167912	RP11-25K19.1.1	1.94521	-0.240448
ENSG00000167964	RAB26	2.44577	0.305378
ENSG00000168062	BATF2	1.30622	-1.747
ENSG00000168143	FAM83B	-0.381814	-2
ENSG00000168237	GLYCTK	3.19297	1.31619
ENSG00000168306	ACOX2	2.41796	0.00824255
ENSG00000168350	DEGS2	0.676637	-1.16963
ENSG00000168404	MLKL	1.48506	-2
ENSG00000168453	HR	1.19911	-2
ENSG00000168487	BMP1	3.91546	2.26268
ENSG00000168490	PHYHIP	0.49796	-2
ENSG00000168517	HEXIM2	2.91478	1.05477
ENSG00000168679	SLC16A4	4.21576	1.16033
ENSG00000168685	IL7R	2.72723	-2
ENSG00000168702	LRP1B	0.62491	-2
ENSG00000168743	NPNT	-0.178542	-1.93015
ENSG00000168785	TSPAN5	1.30227	-0.732427
ENSG00000168961	LGALS9	5.43799	2.60876
ENSG00000169026	MFSD7	-0.256672	-2
ENSG00000169083	AR	1.92658	-0.271621
ENSG00000169116	PARM1	1.92541	-2
ENSG00000169174	PCSK9	0.506648	-2
ENSG00000169302	STK32A	1.34106	-0.891102
ENSG00000169427	KCNK9	1.81514	-0.251642
ENSG00000169507	SLC38A11	2.2573	-2
ENSG00000169548	ZNF280A	0.497763	-2
ENSG00000169562	GJB1	4.22122	0.647751
ENSG00000169851	PCDH7	4.40279	-1.27974
ENSG00000169876	MUC17	3.98676	-2
ENSG00000169903	TM4SF4	6.46339	0.19696
ENSG00000169906	S100G	1.3651	-2
ENSG00000170004	CHD3	3.03769	1.06922
ENSG00000170006	TMEM154	0.167835	-2
ENSG00000170044	ZPLD1	0.261874	-2
ENSG00000170190	SLC16A5	1.81589	-2
ENSG00000170214	ADRA1B	1.5212	-0.644699
ENSG00000170271	C5orf4	1.10473	-0.60669
ENSG00000170323	FABP4	-0.136237	-2
ENSG00000170381	SEMA3E	2.42275	0.604329
ENSG00000170439	METTL7B	4.02729	1.55153
ENSG00000170454	KRT75	1.08627	-2
ENSG00000170468	AC005280.1	1.79022	-0.488237
ENSG00000170500	LONRF2	0.0332766	-2
ENSG00000170537	TMC7	0.222068	-2
ENSG00000170571	EMB	1.75928	-2
ENSG00000170627	GTSF1	2.64743	-1.10415
ENSG00000170629	DPY19L2P2	0.137062	-2
ENSG00000170743	SYT9	1.61434	-2
ENSG00000170786	SDR16C5	1.00788	-2
ENSG00000170909	OSCAR	0.688746	-2
ENSG00000171051	FPR1	-0.311239	-2
ENSG00000171119	NRTN	1.1733	-1.89669
ENSG00000171130	ATP6V0E2	3.65457	1.7902
ENSG00000171219	CDC42BPG	0.912824	-0.901584
ENSG00000171234	UGT2B7	5.21311	2.82161
ENSG00000171310	CHST11	0.230537	-1.5582
ENSG00000171345	KRT19	7.51093	0.379024
ENSG00000171346	KRT15	3.09556	-0.680103
ENSG00000171428	NAT1	1.86106	0.0474866
ENSG00000171431	KRT20	1.95954	-0.548133
ENSG00000171488	LRRC8C	2.02299	-0.695147
ENSG00000171658	RP11-443P15.2.1	1.73342	-0.922432
ENSG00000171711	DEFB4A	1.30058	-2
ENSG00000171714	ANO5	0.152826	-1.56812
ENSG00000171757	LRRC34	2.01191	-0.444136
ENSG00000171813	PWWP2B	1.8228	-2
ENSG00000171877	FRMD5	0.535178	-2
ENSG00000172137	CALB2	3.24962	-2
ENSG00000172238	ATOH1	0.918384	-2
ENSG00000172367	PDZD3	2.99008	-2
ENSG00000172425	TTC36	-0.233425	-2
ENSG00000172478	C2orf54	0.0976099	-1.87268
ENSG00000172482	AGXT	0.401567	-1.63392
ENSG00000172508	CARNS1	0.251522	-1.57259
ENSG00000172572	PDE3A	0.601397	-2
ENSG00000172602	RND1	2.54043	-0.900821
ENSG00000172889	EGFL7	0.86001	-1.20741
ENSG00000172935	MRGPRF	0.665393	-1.99124
ENSG00000172955	ADH6	1.08429	-2
ENSG00000172967	XKR3	-0.213203	-2
ENSG00000173237	C11orf86	2.48423	-2
ENSG00000173349	SFT2D3	1.78262	-2
ENSG00000173535	TNFRSF10C	1.63309	-1.48277
ENSG00000173566	NUDT18	3.12017	1.12241
ENSG00000173597	SULT1B1	1.11614	-1.63487
ENSG00000173621	LRFN4	3.07592	0.663105
ENSG00000173702	MUC13	5.73091	2.1905
ENSG00000173801	JUP	3.4951	0.555845
ENSG00000173898	SPTBN2	0.714467	-1.19496
ENSG00000173991	TCAP	0.0788547	-1.85738
ENSG00000174125	TLR1	-0.287184	-2
ENSG00000174348	PODN	0.503421	-2
ENSG00000174516	PELI3	1.02667	-2
ENSG00000174564	IL20RB	3.93802	1.24327
ENSG00000174599	TRAM1L1	1.32227	-0.63137
ENSG00000174791	RIN1	3.00464	-1.68376
ENSG00000174808	BTC	0.858553	-1.8612
ENSG00000174827	PDZK1	2.87567	1.25479
ENSG00000174871	CNIH2	0.812597	-2
ENSG00000175029	CTBP2	3.22452	1.19205
ENSG00000175274	TP53I11	2.54393	-1.76099
ENSG00000175311	ANKS4B	2.84537	-0.545889
ENSG00000175544	CABP4	-0.261894	-2
ENSG00000175591	P2RY2	2.11955	-0.500632
ENSG00000175745	NR2F1	2.81209	1.14122
ENSG00000175793	SFN	4.43758	0.494168
ENSG00000175827	AP001266.1	0.915739	-2
ENSG00000175832	ETV4	1.45295	-0.994828
ENSG00000175866	BAIAP2	3.20794	-2
ENSG00000175874	CREG2	1.44803	-1.91843
ENSG00000175984	DENND2C	-0.188908	-2
ENSG00000176020	AMIGO3	1.26103	-1.53245
ENSG00000176055	MBLAC2	-0.138308	-2
ENSG00000176092	AIM1L	0.913364	-1.29575
ENSG00000176153	GPX2	1.99904	0.275366
ENSG00000176165	FOXG1	1.28263	-2
ENSG00000176170	SPHK1	-0.00741304	-2
ENSG00000176532	PRR15	3.2646	-2
ENSG00000176697	BDNF	-0.0300665	-2
ENSG00000176749	CDK5R1	1.13412	-0.63038
ENSG00000176771	NCKAP5	0.600138	-1.43641
ENSG00000176809	LRRC37A3	2.84097	1.20859
ENSG00000176919	C8G	3.28373	1.11678
ENSG00000177181	RIMKLA	2.6285	0.483976
ENSG00000177236	AP006621.1	0.112728	-1.52996
ENSG00000177409	SAMD9L	2.00953	0.37835
ENSG00000177453	AC114947.1.1	2.20736	0.044082
ENSG00000177465	ACOT4	0.0049862	-2
ENSG00000177519	RPRM	0.158149	-2
ENSG00000177679	SRRM3	1.77923	-2
ENSG00000177685	EFCAB4A	3.314	0.161595
ENSG00000177820	AC004917.1	1.68054	-2
ENSG00000177990	DPY19L2	1.31179	-2
ENSG00000178015	GPR150	0.700342	-1.82514
ENSG00000178226	PRSS36	0.415447	-1.29528
ENSG00000178297	TMPRSS9	0.364639	-1.76247
ENSG00000178301	AQP11	0.918954	-1.43047
ENSG00000178462	TUBAL3	1.24734	-2
ENSG00000178623	GPR35	2.39724	0.134056
ENSG00000178718	RPP25	2.34578	-2
ENSG00000178726	THBD	0.329422	-2
ENSG00000179294	C17orf96	0.781024	-2
ENSG00000179348	GATA2	0.932845	-2
ENSG00000179403	VWA1	5.33529	3.04168
ENSG00000179477	ALOX12B	0.115103	-2
ENSG00000179520	SLC17A8	1.33507	-2
ENSG00000179546	HTR1D	0.384878	-2
ENSG00000179674	ARL14	4.33178	0.481554
ENSG00000179766	ATP8B5P	0.217124	-1.63435
ENSG00000179772	FOXS1	1.08527	-2
ENSG00000179776	CDH5	1.12236	-2
ENSG00000179869	ABCA13	-0.13001	-2
ENSG00000179913	B3GNT3	3.65932	1.86224
ENSG00000180061	TMEM150B	1.38554	-2
ENSG00000180089	TMEM86B	3.82409	1.13102
ENSG00000180155	LYNX1	3.12657	-1.34694
ENSG00000180210	F2	2.09422	0.235703
ENSG00000180672	AC007362.1	1.48884	-0.565328
ENSG00000181019	NQO1	4.97509	2.85636
ENSG00000181035	SLC25A42	1.3793	-0.395932
ENSG00000181085	MAPK15	0.779579	-1.35797
ENSG00000181449	SOX2	2.80716	-0.810917
ENSG00000181481	RNF135	4.02808	2.02027
ENSG00000181495	AC026703.1	-0.0165684	-1.77356
ENSG00000181513	ACBD4	2.75669	1.10765
ENSG00000181610	MRPS23	5.12835	3.46526
ENSG00000181617	FDCSP	-0.0939175	-2
ENSG00000181649	PHLDA2	4.25736	1.7157
ENSG00000181652	ATG9B	2.04754	-1.39996
ENSG00000181885	CLDN7	4.08316	0.525005
ENSG00000182050	MGAT4C	-0.385512	-2
ENSG00000182257	C22orf26	0.0551147	-1.98975
ENSG00000182319	PRAGMIN.1	2.27626	-0.606786
ENSG00000182327	GLTPD2	3.39597	0.198761
ENSG00000182472	CAPN12	3.66063	1.79777
ENSG00000182612	TSPAN10	1.26068	-2
ENSG00000182704	TSKU	2.78573	0.845846
ENSG00000182795	C1orf116	2.46372	-2
ENSG00000182836	PLCXD3	2.15407	-2
ENSG00000182873	RP11-181G12.2.1	0.584298	-2
ENSG00000182890	GLUD2	1.65782	-0.128238
ENSG00000182902	SLC25A18	-0.0333699	-1.95258
ENSG00000183018	SPNS2	4.01577	1.99136
ENSG00000183023	SLC8A1	0.255388	-1.70783
ENSG00000183032	SLC25A21	0.553478	-1.73945
ENSG00000183092	BEGAIN	0.431311	-2
ENSG00000183128	CALHM3	1.16877	-2
ENSG00000183250	C21orf67	0.857178	-1.14543
ENSG00000183346	C10orf107	1.00282	-0.951374
ENSG00000183484	GPR132	0.818998	-2
ENSG00000183580	FBXL7	-0.151615	-2
ENSG00000183722	LHFP	2.21228	-0.543746
ENSG00000183773	AIFM3	0.33872	-1.34814
ENSG00000183778	B3GALT5	1.05655	-2
ENSG00000183779	ZNF703	2.08195	-0.384517
ENSG00000183900	RP11-79P5.4.1	2.20749	-0.440312
ENSG00000183979	NPB	0.717162	-2
ENSG00000184163	FAM132A	2.80608	0.493563
ENSG00000184226	PCDH9	1.31809	-2
ENSG00000184227	ACOT1	2.81518	1.12125
ENSG00000184232	OAF	4.27976	2.39505
ENSG00000184363	PKP3	4.2413	-2
ENSG00000184451	CCR10	0.945239	-2
ENSG00000184524	CEND1	-0.360477	-2
ENSG00000184564	SLITRK6	2.26849	-0.0286893
ENSG00000184588	PDE4B	0.329726	-1.88482
ENSG00000184601	C14orf180	0.14961	-2
ENSG00000184682	C11orf89	0.917145	-2
ENSG00000184792	OSBP2	2.13933	0.0377536
ENSG00000184922	FMNL1	0.105634	-1.57604
ENSG00000184995	IFNE	1.89573	0.124687
ENSG00000185015	CA13	1.18965	-2
ENSG00000185044	BX004987.4.1	0.288584	-2
ENSG00000185090	MANEAL	1.60371	-0.853079
ENSG00000185101	ANO9	3.04703	1.37533
ENSG00000185291	IL3RA	-0.225896	-2
ENSG00000185304	RGPD2	0.452562	-1.19536
ENSG00000185404	SP140L	2.19816	-0.0692365
ENSG00000185483	ROR1	-0.0467643	-1.67641
ENSG00000185499	MUC1	6.24253	4.3677
ENSG00000185565	LSAMP	2.39045	-1.08282
ENSG00000185594	SPATA8	-0.157639	-2
ENSG00000185614	FAM212A	0.82767	-2
ENSG00000185640	KRT79	0.0950717	-2
ENSG00000185760	KCNQ5	0.651382	-1.08343
ENSG00000185761	ADAMTSL5	-0.126438	-2
ENSG00000185860	C1orf110	2.26039	-2
ENSG00000185989	RASA3	3.12305	0.985312
ENSG00000186115	CYP4F2	1.52614	-2
ENSG00000186198	OSTBETA.1	-0.0404796	-2
ENSG00000186204	CYP4F12	2.08348	-0.865318
ENSG00000186310	NAP1L3	0.672762	-1.43177
ENSG00000186364	NUDT17	2.42019	0.796582
ENSG00000186462	NAP1L2	1.59559	-1.2629
ENSG00000186469	GNG2	1.92528	-1.71185
ENSG00000186481	ANKRD20A5P	0.0300657	-2
ENSG00000186529	CYP4F3	1.53855	-0.359485
ENSG00000186615	KTN1-AS1	0.0820681	-2
ENSG00000186642	PDE2A	1.93636	-0.0300161
ENSG00000186654	PRR5	2.0951	-0.427802
ENSG00000186765	FSCN2	0.916685	-0.991819
ENSG00000186806	VSIG10L	0.529787	-1.30189
ENSG00000186832	KRT16	0.352953	-2
ENSG00000186834	HEXIM1	3.74218	2.01663
ENSG00000186862	PDZD7	1.31693	-0.510412
ENSG00000186910	SERPINA11	-0.307665	-2
ENSG00000186960	C14orf23	4.65895	-2
ENSG00000186994	KANK3	-0.259309	-1.92224
ENSG00000187026	KRTAP21-2	0.108788	-2
ENSG00000187134	AKR1C1	4.9445	2.2483
ENSG00000187151	ANGPTL5	-0.347252	-2
ENSG00000187268	FAM9C	0.466509	-1.37371
ENSG00000187288	CIDEC	3.07677	-2
ENSG00000187398	LUZP2	0.5464	-2
ENSG00000187481	HSD3BP1	-0.309971	-2
ENSG00000187634	SAMD11	1.40073	-2
ENSG00000187653	TMSL3	3.76266	1.10173
ENSG00000187772	LIN28B	0.593814	-2
ENSG00000187824	TMEM220	1.58693	-0.138479
ENSG00000188015	S100A3	2.81886	-1.29145
ENSG00000188064	WNT7B	2.93289	-2
ENSG00000188095	MESP2	0.82203	-1.86816
ENSG00000188112	C6orf132	3.08634	-2
ENSG00000188126	MYO15B	3.16385	0.987489
ENSG00000188158	NHS	1.41567	-2
ENSG00000188175	HEPACAM2	0.860232	-2
ENSG00000188185	LINC00265	2.06547	-0.278785
ENSG00000188211	RP1-239B22.1.1	0.449383	-1.53782
ENSG00000188257	PLA2G2A	1.41671	-1.63552
ENSG00000188404	SELL	0.393927	-2
ENSG00000188488	SERPINA5	1.68945	-0.00566741
ENSG00000188511	C22orf34	-0.0830127	-2
ENSG00000188522	FAM83G	2.09164	-2
ENSG00000188686	SCXA	1.53737	-0.303492
ENSG00000188761	BCL2L15	3.29812	0.166336
ENSG00000188766	SPRED3	1.17553	-1.67516
ENSG00000188859	FAM78B	0.474657	-1.26131
ENSG00000188910	GJB3	0.584995	-2
ENSG00000188958	UTS2D	2.86814	-2
ENSG00000189014	FAM35B2	0.290464	-2
ENSG00000189052	CGB5	0.640521	-2
ENSG00000189159	HN1	5.89344	4.09534
ENSG00000189223	AC016683.6.1	5.26485	2.8674
ENSG00000189229	AC069277.2.1	0.605319	-2
ENSG00000196154	S100A4	3.54107	1.53283
ENSG00000196196	HRCT1	2.54503	-0.348609
ENSG00000196335	STK31	1.89191	-0.179818
ENSG00000196338	NLGN3	1.83518	0.137053
ENSG00000196421	LINC00176	1.72197	-0.204446
ENSG00000196427	NBPF4	-0.246607	-2
ENSG00000196535	MYO18A	3.995	1.97765
ENSG00000196542	SPTSSB	2.863	-1.24767
ENSG00000196557	CACNA1H	1.82311	-2
ENSG00000196562	SULF2	5.32397	3.33553
ENSG00000196620	UGT2B15	3.26571	-1.98142
ENSG00000196684	HSH2D	-0.321115	-2
ENSG00000196872	C2orf55	1.18855	-2
ENSG00000196932	TMEM26	0.661103	-2
ENSG00000196993	CTB-134H23.1.1	-0.199251	-2
ENSG00000197061	HIST1H4C	0.355354	-1.29637
ENSG00000197085	AAA1.1	0.373926	-2
ENSG00000197142	ACSL5	3.54384	1.15973
ENSG00000197153	HIST1H3J	-0.344701	-2
ENSG00000197405	C5AR1	1.47481	-0.785634
ENSG00000197408	CYP2B6	2.07032	-2
ENSG00000197461	PDGFA	3.40425	-0.876737
ENSG00000197467	COL13A1	1.81662	-2
ENSG00000197520	FAM177B	3.21284	1.05489
ENSG00000197535	MYO5A	1.26922	-0.795352
ENSG00000197697	HIST1H2BE	-0.302583	-2
ENSG00000197766	CFD	1.98175	-2
ENSG00000197826	C4orf22	0.368578	-1.3977
ENSG00000197859	ADAMTSL2	1.02948	-2
ENSG00000197889	MEIG1	0.0752059	-2
ENSG00000197919	IFNA1	0.999445	-2
ENSG00000197948	FCHSD1	3.46229	1.42066
ENSG00000198003	CCDC151	0.300109	-1.49447
ENSG00000198074	AKR1B10	3.67064	-0.136833
ENSG00000198099	ADH4	2.02418	-2
ENSG00000198155	ZNF876P	-0.315128	-1.93112
ENSG00000198176	TFDP1	3.39369	1.31808
ENSG00000198277	RP11-468N14.09.1	0.379163	-2
ENSG00000198286	CARD11	4.23979	-0.668514
ENSG00000198326	TMEM239	0.955524	-2
ENSG00000198406	BZW1P2	2.68555	0.23472
ENSG00000198444	F8A2	0.939553	-0.928133
ENSG00000198467	TPM2	6.23618	3.06904
ENSG00000198496	NBR2	1.52401	-0.203831
ENSG00000198624	CCDC69	2.01613	-0.700562
ENSG00000198632	AC004878.3.1	0.128098	-1.73872
ENSG00000198650	TAT	1.50554	-1.03117
ENSG00000198753	PLXNB3	3.70605	1.15325
ENSG00000198758	EPS8L3	4.87092	2.00447
ENSG00000198805	PNP	4.4466	2.58381
ENSG00000198829	SUCNR1	4.49194	1.81561
ENSG00000198846	TOX	3.02059	-1.91995
ENSG00000198848	CES1	1.37459	-2
ENSG00000198929	NOS1AP	-0.38892	-2
ENSG00000198945	L3MBTL3	1.98832	-0.588427
ENSG00000199488	U1	2.82673	-2
ENSG00000199836	U1	0.676884	-2
ENSG00000199916	RMRP	4.04694	0.56016
ENSG00000200792	SNORA80	0.101514	-2
ENSG00000202067	Y_RNA	0.293097	-2
ENSG00000202198	RN7SK	4.61077	2.09192
ENSG00000202538	RNU4-2	2.02232	-2
ENSG00000203279	RP11-498P14.5.1	0.250322	-1.80048
ENSG00000203400	AP001187.1	0.373145	-2
ENSG00000203562	AC004771.1	-0.236442	-1.88787
ENSG00000203797	DDO	0.657076	-1.14864
ENSG00000203814	HIST2H2BF	2.00592	0.0305479
ENSG00000203818	HIST2H3PS2	1.75044	-0.153653
ENSG00000203857	HSD3B1	0.710902	-2
ENSG00000203858	HSD3BP2	0.568918	-2
ENSG00000203859	HSD3B2	3.90224	-2
ENSG00000203876	RP11-451M19.3.1	-0.200347	-2
ENSG00000203883	SOX18	4.1344	-0.387791
ENSG00000203995	ZYG11A	-0.0648195	-2
ENSG00000204018	RP11-543D5.3.1	2.41596	-0.452909
ENSG00000204091	TDRG1	-0.2462	-2
ENSG00000204099	NEU4	0.247093	-2
ENSG00000204161	C10orf128	0.322573	-1.38762
ENSG00000204323	C17orf109	1.13451	-2
ENSG00000204396	VWA7	0.371213	-1.83454
ENSG00000204642	HLA-F	4.1027	2.39144
ENSG00000204653	ASPDH	1.06256	-1.6927
ENSG00000204669	C9orf57	-0.0125319	-1.94964
ENSG00000204711	C9orf135	0.198647	-2
ENSG00000204740	C10orf112	-0.0865245	-2
ENSG00000204936	CD177	2.04506	0.158978
ENSG00000204965	PCDHA5	-0.16892	-2
ENSG00000204978	C19orf69	2.48848	-2
ENSG00000204993	AC139712.2.1	-0.2091	-2
ENSG00000205181	RP5-1022P6.6.1	0.963181	-0.733614
ENSG00000205293	RP11-1112C15.1.1	2.48286	-2
ENSG00000205309	NT5M	1.43443	-0.277966
ENSG00000205351	AC002347.2.1	-0.356659	-2
ENSG00000205413	SAMD9	1.57913	-1.06164
ENSG00000205592	MUC19	0.00641028	-2
ENSG00000205609	EIF3CL	2.88059	-2
ENSG00000205710	C17orf107	0.0949209	-2
ENSG00000205898	RP11-3B12.4.1	0.865747	-2
ENSG00000205918	PDPK2.1	0.209339	-2
ENSG00000206073	SERPINB4	3.046	-2
ENSG00000206075	SERPINB5	0.18969	-2
ENSG00000206190	ATP10A	2.7371	-2
ENSG00000206532	RP11-553A10.1.1	1.30991	-0.757461
ENSG00000206634	SNORA22	0.211106	-2
ENSG00000207088	SNORA7B	0.103369	-2
ENSG00000207445	SNORD15B	-0.0204399	-2
ENSG00000209582	SNORA48	0.218189	-2
ENSG00000211448	DIO2	-0.205837	-2
ENSG00000211798	TRAV18	-0.304811	-2
ENSG00000212367	U3	0.191688	-2
ENSG00000212443	SNORA53	0.933467	-2
ENSG00000212768	AC114546.1	1.44727	-2
ENSG00000213018	AL590762.11.1	0.150319	-2
ENSG00000213030	CGB1	-0.317618	-2
ENSG00000213145	CRIP1	6.156	3.14206
ENSG00000213165	AC090425.1	0.527541	-2
ENSG00000213190	MLLT11	2.27055	0.506756
ENSG00000213222	AC093724.2.1	2.27972	0.589143
ENSG00000213244	RP11-439A17.2.1	0.521344	-1.284
ENSG00000213279	RP1-29C18.9.1	0.398341	-2
ENSG00000213413	PVRIG	0.613762	-2
ENSG00000213433	RP11-54C4.1.1	2.0202	-0.375576
ENSG00000213445	SIPA1	2.32304	0.651639
ENSG00000213494	CCL14	1.95849	-0.380151
ENSG00000213559	RP11-115A15.3.1	0.822276	-2
ENSG00000213600	U73169.1	-0.322527	-2
ENSG00000213626	LBH	3.70806	0.506072
ENSG00000213648	SULT1A4	3.96343	1.11556
ENSG00000213658	LAT	4.39761	2.51084
ENSG00000213759	UGT2B11	0.761059	-1.50145
ENSG00000213801	ZNF816-ZNF321P	1.72125	-1.10792
ENSG00000213846	AC098614.2.1	2.19886	0.113602
ENSG00000214510	SPINK13	1.61544	-0.646584
ENSG00000214535	RPS15AP1	0.314712	-2
ENSG00000214708	AC090616.2.1	0.577635	-1.64371
ENSG00000214719	LRRC37BP1	2.4279	0.220872
ENSG00000214846	RP11-115L11.1.1	0.236546	-2
ENSG00000214914	RPL23AP3	-0.17029	-2
ENSG00000214999	AC129492.6.1	0.0292101	-2
ENSG00000215018	COL28A1	1.55178	-0.326125
ENSG00000215023	AC114730.5.1	-0.319528	-2
ENSG00000215105	TTC3P1	1.54549	-0.341266
ENSG00000215156	RP11-1023L17.2.1	0.29986	-1.3143
ENSG00000215182	MUC5AC	0.819316	-2
ENSG00000215374	FAM66B	0.0483222	-2
ENSG00000215394	LINC00516	1.99712	-0.226638
ENSG00000215399	HMGB3P7	-0.375001	-2
ENSG00000215527	AP005482.1.1	1.6246	0.0106887
ENSG00000215692	AC114730.8.1	0.798002	-1.83757
ENSG00000215769	AC103810.2	3.10469	1.38276
ENSG00000216775	RP1-152L7.5.1	0.761226	-2
ENSG00000218803	GSTM2P1	0.0829628	-2
ENSG00000219186	FTH1P19	0.370475	-1.67857
ENSG00000220323	HIST2H2BC	0.911444	-1.29177
ENSG00000220773	RP3-334F4.1.1	-0.0578028	-2
ENSG00000221164	SNORA11	0.279328	-2
ENSG00000221301	AC116562.1	-0.0496762	-2
ENSG00000221866	PLXNA4	1.90273	-0.175135
ENSG00000221887	HMSD	-0.247833	-2
ENSG00000221914	PPP2R2A	5.05759	3.37728
ENSG00000221995	TIAF1	2.62463	-1.34299
ENSG00000222000	AC092675.3.1	-0.190256	-2
ENSG00000222489	SNORA79	0.00935621	-2
ENSG00000222636	7SK	5.00527	-2
ENSG00000222990	U4	-0.289809	-2
ENSG00000223198	U2	0.182374	-2
ENSG00000223551	TMSL4	3.01463	0.0376253
ENSG00000223588	AC103564.9.1	0.581288	-1.45492
ENSG00000223703	AC027612.4.1	-0.353684	-2
ENSG00000223741	PSMD4P1	0.128626	-2
ENSG00000223764	RP11-54O7.3.1	0.717015	-2
ENSG00000223803	RP11-42D20.2.1	0.271134	-2
ENSG00000223812	RP11-197K6.1.1	2.69848	0.519664
ENSG00000223813	AC007255.8.1	1.35847	-2
ENSG00000223814	RP11-543D5.2.1	0.0581313	-2
ENSG00000223855	AC147651.3.1	1.04326	-2
ENSG00000223876	RPS27P1	-0.082275	-2
ENSG00000224114	RP11-343H5.4.1	0.68965	-1.41107
ENSG00000224122	POU6F2-AS1	-0.0764497	-2
ENSG00000224152	AC009506.1.1	0.890568	-2
ENSG00000224215	RP11-371A19.2.1	-0.291708	-2
ENSG00000224259	RP11-48O20.4.1	2.86015	-2
ENSG00000224272	AC114730.3.1	-0.187073	-2
ENSG00000224441	AC068831.3.1	0.000936149	-2
ENSG00000224474	AL355490.1	0.0281965	-2
ENSG00000224616	RP11-305E17.6.1	0.34936	-1.29199
ENSG00000224897	RP11-3B12.1.1	1.17335	-2
ENSG00000225059	XXbac-BPG248L24.11.1	0.221615	-2
ENSG00000225111	AC083900.1.1	2.4975	-0.121964
ENSG00000225138	CTD-2228K2.7.1	4.27518	2.6176
ENSG00000225264	AC007255.7.1	0.417997	-2
ENSG00000225485	ARHGAP23	1.88969	-1.13605
ENSG00000225530	SP3P	1.43528	-2
ENSG00000225598	RP11-339D23.1.1	1.7942	-2
ENSG00000225676	RP3-438O4.4.1	0.00107524	-2
ENSG00000225756	DBH-AS1	2.38712	-2
ENSG00000225765	AC068535.3.1	-0.237754	-2
ENSG00000225854	RP11-569G9.7.1	-0.271028	-2
ENSG00000225872	AC002398.5.1	1.09884	-2
ENSG00000225884	AC098872.3.1	0.107478	-2
ENSG00000225965	RP11-508N22.6.1	-0.365659	-2
ENSG00000225969	ABHD11-AS1	1.91705	-0.245791
ENSG00000225975	AC074138.3.1	0.9006	-1.05081
ENSG00000225986	RP3-340N1.5.1	1.35868	-1.14227
ENSG00000226015	CCT8P1	1.08693	-1.16452
ENSG00000226065	AC108938.2.1	2.11797	-0.304726
ENSG00000226251	RP11-15I11.3.1	-0.166216	-2
ENSG00000226321	AC104809.3.1	-0.374113	-2
ENSG00000226598	AC017060.1.1	-0.065097	-2
ENSG00000226637	BX284650.3.1	-0.0121436	-2
ENSG00000226674	AC074093.1.1	0.246203	-1.77881
ENSG00000226733	RP11-397G17.1.1	0.343892	-1.60812
ENSG00000226742	HSBP1L1	2.88335	1.05753
ENSG00000226779	NAALADL2-AS2	0.0309625	-2
ENSG00000226812	RP5-881L22.5.1	0.118874	-2
ENSG00000226907	CT45A6	-0.0656607	-2
ENSG00000226958	RN28S1	8.20331	6.08093
ENSG00000226964	RP11-575L16.2.1	1.11955	-2
ENSG00000227010	RP11-336K24.6.1	0.706164	-2
ENSG00000227014	AC007285.6.1	0.0817127	-2
ENSG00000227036	AC007639.1.1	2.17867	0.531893
ENSG00000227038	AC005077.12.1	-0.155465	-2
ENSG00000227088	AC084149.2.1	0.43135	-2
ENSG00000227401	RPL37P1	0.137957	-2
ENSG00000227438	AP001471.1.1	0.522919	-2
ENSG00000227450	AC006449.1	-0.388325	-2
ENSG00000227718	AC016730.1.1	1.29716	-2
ENSG00000227869	RP11-807H17.1.1	3.54086	-2
ENSG00000228008	CTD-2330K9.3.1	-0.366354	-2
ENSG00000228192	RP11-342M1.3.1	-0.014167	-2
ENSG00000228407	RP4-800M22.1.1	0.578193	-1.83588
ENSG00000228546	CTA-313A17.3.1	-0.0632549	-2
ENSG00000228791	AC012087.2.1	0.735107	-1.02597
ENSG00000228824	MIR4500HG	0.458305	-1.67937
ENSG00000228906	RP13-216E22.4.1	-0.120109	-2
ENSG00000228952	RP11-567G11.1.1	2.04615	0.160576
ENSG00000229047	AF127577.10.1	1.54592	-2
ENSG00000229119	CTB-63M22.1.1	-0.11606	-2
ENSG00000229372	SZT2-AS1	-0.180639	-2
ENSG00000229387	AC103801.2	0.912494	-0.798891
ENSG00000229409	RP11-494O16.3.1	0.708389	-2
ENSG00000229848	RP13-766D20.2.1	0.74403	-1.13402
ENSG00000229867	STEAP3-AS1	2.14614	-0.578579
ENSG00000229927	RP11-38L15.6.1	1.51752	-0.949208
ENSG00000229941	AC012499.1.1	-0.199925	-2
ENSG00000229950	RP1-290I10.6.1	1.23168	-2
ENSG00000229988	HBBP1	0.101901	-2
ENSG00000230020	NHS-AS1	-0.334919	-2
ENSG00000230055	CISD3	4.11243	2.31284
ENSG00000230082	PRRT3-AS1	0.0593951	-1.93473
ENSG00000230118	AC092569.2.1	-0.171609	-2
ENSG00000230232	RP11-7G23.6.1	1.18579	-0.918271
ENSG00000230338	MTND4P19	1.0025	-2
ENSG00000230387	RP4-737E23.2.1	-0.070545	-2
ENSG00000230479	AP000695.6.1	0.989986	-0.622711
ENSG00000230567	FAM203B	0.182473	-2
ENSG00000230623	RP11-469A15.2.1	-0.292173	-2
ENSG00000230635	CYP4F60P	0.507673	-2
ENSG00000230882	AC005077.14.1	1.92201	-0.475866
ENSG00000231087	FDPSP7	0.470334	-1.8272
ENSG00000231274	AC008735.15.1	-0.363011	-2
ENSG00000231298	RP11-117P22.1.1	0.81685	-1.01893
ENSG00000231367	AC016995.3.1	0.150564	-2
ENSG00000231421	AC006050.2.1	0.738088	-2
ENSG00000231473	LINC00441	0.162085	-1.71462
ENSG00000231611	AP006216.11.1	0.552268	-1.3795
ENSG00000231613	RP5-943J3.1.1	0.0523382	-2
ENSG00000231683	RP1-27K12.2.1	0.431357	-1.83938
ENSG00000231793	DOC2GP	-0.279117	-2
ENSG00000231892	AC073316.2.1	0.626778	-1.31938
ENSG00000231999	RP5-1007M22.2.1	0.469264	-2
ENSG00000232001	AC108868.6.1	-0.332856	-2
ENSG00000232024	LSM12P1	2.778	-0.914357
ENSG00000232070	C14orf176	2.11924	0.27332
ENSG00000232093	RP11-307C12.11.1	1.45666	-0.263647
ENSG00000232097	AC079781.8.1	0.0718902	-1.94721
ENSG00000232229	RP11-248C1.2.1	0.721131	-2
ENSG00000232306	AC012485.2.1	-0.11257	-2
ENSG00000232524	RP11-332K15.1.1	3.2392	-2
ENSG00000232756	RP5-1185I7.1.1	2.83153	-1.26096
ENSG00000232780	RP5-871G17.5.1	-0.100104	-2
ENSG00000232850	AL590708.2	-0.251996	-2
ENSG00000232901	AC022007.4.1	0.832347	-1.66068
ENSG00000232941	AC090186.1	1.58463	-2
ENSG00000233041	PHGR1	0.345324	-2
ENSG00000233101	RP11-357H14.7.1	2.63254	0.779978
ENSG00000233117	RP11-67B16.1.1	0.446641	-2
ENSG00000233170	RP11-863K10.4.1	-0.0180286	-2
ENSG00000233215	AP000472.2.1	1.68634	-1.71923
ENSG00000233308	OSTN-AS1	0.40659	-2
ENSG00000233377	MTND4P20	2.2405	0.535243
ENSG00000233384	RP11-100E13.1.1	0.901335	-2
ENSG00000233491	AC010091.1.1	1.37562	-0.390574
ENSG00000233532	LINC00460	2.99222	0.868628
ENSG00000233680	HNRNPA1P27	0.41276	-1.44656
ENSG00000233695	GAS6-AS1	0.267595	-2
ENSG00000233723	AC007092.1.1	0.107893	-1.96361
ENSG00000233818	AP000695.4.1	0.804157	-2
ENSG00000233903	Z83851.4.1	0.330404	-1.73378
ENSG00000233922	AL133493.2.1	2.62912	-0.453609
ENSG00000234327	AC012146.7.1	1.71854	-0.481071
ENSG00000234460	XXyac-YM21GA2.4.1	0.501809	-2
ENSG00000234477	AC004231.2.1	-0.333433	-2
ENSG00000234520	AC018464.3.1	-0.314037	-2
ENSG00000234536	AC096582.7.1	-0.101028	-2
ENSG00000234869	RP3-439F8.1.1	0.631381	-2
ENSG00000234883	MIR155HG	2.02628	-0.262374
ENSG00000234906	APOC2	-0.312144	-2
ENSG00000235043	RP11-397E7.3.1	0.742505	-2
ENSG00000235105	RP11-329A14.1.1	0.193635	-2
ENSG00000235236	RP13-131K19.1.1	-0.336514	-2
ENSG00000235237	RP1-151B14.6.1	1.10096	-0.737833
ENSG00000235327	CYP4F61P	-0.289478	-2
ENSG00000235385	GS1-600G8.5.1	2.81315	1.08432
ENSG00000235387	RP11-327L3.1.1	0.00561614	-2
ENSG00000235398	BX248398.1.1	3.61482	1.70823
ENSG00000235563	RP11-334A14.8.1	2.54455	-2
ENSG00000235601	RP11-231K24.2.1	-0.16879	-2
ENSG00000235663	SAPCD1-AS1	1.83113	-2
ENSG00000235772	AP001625.6.1	0.978213	-0.78618
ENSG00000235884	RP11-77I22.3.1	2.06803	-2
ENSG00000235897	TM4SF19-AS1	2.37385	-0.403955
ENSG00000235903	CPB2-AS1	-0.275972	-2
ENSG00000235944	ZNF815	0.933651	-0.846392
ENSG00000235949	AC061961.2.1	0.572508	-2
ENSG00000235962	RP11-462L8.2.1	0.108383	-2
ENSG00000235979	AC004448.5.1	-0.318973	-2
ENSG00000236039	AC019117.2.1	0.76882	-1.73674
ENSG00000236060	HSPB1P1	-0.0992764	-2
ENSG00000236081	AC074389.9.1	3.16742	-2
ENSG00000236097	BNIP3P2	1.99608	-2
ENSG00000236098	RP11-148B18.4.1	0.206151	-1.82361
ENSG00000236366	RP11-440G9.1.1	-0.00380451	-2
ENSG00000236740	RP11-411K7.1.1	0.223823	-1.99451
ENSG00000236782	RP11-96L14.7.1	0.992512	-0.839971
ENSG00000236849	RP11-151D14.1.1	0.656707	-2
ENSG00000236943	AL592284.1.1	3.56299	1.91986
ENSG00000236969	GGT8P	0.199744	-2
ENSG00000237181	AC147651.4.1	2.47229	-2
ENSG00000237200	ZBTB40-IT1	-0.3007	-2
ENSG00000237223	SULT1C2P1	1.32413	-0.6121
ENSG00000237411	AC003043.2.1	1.84422	-2
ENSG00000237438	CECR7	0.986986	-2
ENSG00000237457	RP11-547I7.2.1	0.244095	-2
ENSG00000237484	AP000476.1.1	1.05919	-2
ENSG00000237644	PSPC1-AS1	0.292458	-1.33751
ENSG00000238005	RP11-443B7.1.1	0.764633	-1.68285
ENSG00000238057	ZEB2-AS1	0.0743569	-2
ENSG00000238102	RP11-19D2.1.1	0.483458	-2
ENSG00000238261	BX004987.5.1	-0.34089	-2
ENSG00000238271	IFNWP19	2.30655	0.562694
ENSG00000238741	SCARNA7	1.25041	-1.85405
ENSG00000239122	U2	0.957385	-0.693701
ENSG00000239268	RP11-384F7.2.1	2.85876	-2
ENSG00000239298	RP4-758J18.3.1	0.539599	-2
ENSG00000239666	RP11-459F3.6.1	1.95906	-0.765912
ENSG00000239776	AC079949.1	3.7268	0.965682
ENSG00000239801	RP11-755B10.2.1	-0.349033	-2
ENSG00000239887	C1orf226	1.32213	-2
ENSG00000239919	SNRPGP3	0.0698043	-2
ENSG00000239935	AC116340.1	7.90231	5.04226
ENSG00000240006	RP11-200A1.1.1	0.06763	-2
ENSG00000240086	RP11-657O9.1.1	-0.376902	-2
ENSG00000240204	RP11-305M3.3.1	2.45571	0.219711
ENSG00000240463	RPS19P3	0.122003	-2
ENSG00000240476	CTD-2021J15.2.1	1.69751	-1.7139
ENSG00000240497	RP11-185E8.1.1	1.6029	-0.205768
ENSG00000240602	RP11-64D22.2.1	1.51328	-1.6213
ENSG00000240831	AC112777.1	8.11196	5.11234
ENSG00000240848	RP1-211D12.3.1	0.861438	-0.977645
ENSG00000240869	AL136303.1	2.96851	-2
ENSG00000240877	AC073422.1	0.0412293	-2
ENSG00000240925	RPS20P31	0.169754	-1.84037
ENSG00000240929	RP5-998N21.5.1	2.34563	-1.24849
ENSG00000241013	HIST2H2BB	1.26064	-2
ENSG00000241119	UGT1A9	2.88327	0.862768
ENSG00000241233	KRTAP5-8	-0.110259	-2
ENSG00000241631	AC005562.1	0.22477	-2
ENSG00000241781	AL161626.1	4.06566	-0.25795
ENSG00000242021	RP11-268G12.3.1	0.311245	-2
ENSG00000242048	RP13-452N2.1.1	3.55353	1.20369
ENSG00000242522	KLHL6-AS1	1.83731	-1.58098
ENSG00000242943	NKAIN1P1	2.02672	-2
ENSG00000243135	UGT1A3	0.949763	-1.7473
ENSG00000243172	AP003035.1	7.04599	4.13793
ENSG00000243232	PCDHAC2	0.763383	-2
ENSG00000243533	RP11-293G6__A.2.1	-0.214754	-2
ENSG00000243566	UPK3B	1.3036	-0.520998
ENSG00000243628	RP11-18I14.7.1	1.10579	-2
ENSG00000243650	AC010149.1	-0.358432	-2
ENSG00000243738	AL137068.1	-0.30921	-2
ENSG00000243745	AC020917.1	0.63931	-1.53731
ENSG00000243753	HLA-L	-0.136154	-2
ENSG00000243790	AC100827.1	-0.225438	-2
ENSG00000243811	APOBEC3D	1.09979	-0.545952
ENSG00000243955	GSTA1	5.96212	1.68152
ENSG00000244067	GSTA2	2.61791	-0.772128
ENSG00000244094	SPRR2F	0.876383	-2
ENSG00000244128	RP11-85M11.2.1	2.30674	-1.63377
ENSG00000244242	IFITM10	4.97104	1.18089
ENSG00000244270	RPL32P29	1.63398	-0.814994
ENSG00000244398	RP11-466H18.1.1	5.82626	-2
ENSG00000244433	RP11-86H7.2.1	-0.359253	-2
ENSG00000244474	UGT1A4	0.119632	-2
ENSG00000244503	RP11-278L15.6.1	1.21842	-2
ENSG00000244734	HBB	0.0527599	-2
ENSG00000245275	CTB-157D17.1.1	0.448239	-1.24827
ENSG00000245532	NEAT1	4.87094	3.09663
ENSG00000245571	AP001258.4.1	0.270074	-1.37332
ENSG00000245680	ZNF585B	0.874013	-1.29909
ENSG00000245812	RP11-175K6.1.1	2.0107	-2
ENSG00000245848	CEBPA	1.07358	-2
ENSG00000245888	CTD-3203P2.2.1	-0.20585	-1.87215
ENSG00000246263	KB-431C1.4.1	0.501321	-1.55511
ENSG00000246731	CTD-2514K5.2.1	-0.102636	-2
ENSG00000246898	CTD-2258A20.4.1	1.12244	-2
ENSG00000247134	RP11-11N9.4.1	2.13512	0.475049
ENSG00000247498	RP11-392P7.8.1	0.965571	-2
ENSG00000248144	ADH1C	1.84955	-2
ENSG00000248309	CTC-454M9.1.1	1.7274	-1.128
ENSG00000248367	CTB-129O4.1.1	0.600037	-2
ENSG00000248388	RP11-313E19.2.1	1.02541	-2
ENSG00000248453	AC004510.2.1	0.148741	-2
ENSG00000248487	ABHD14A	3.20284	1.51993
ENSG00000248510	RP11-145G20.1.1	1.11668	-1.06588
ENSG00000248538	RP11-10A14.5.1	1.20719	-2
ENSG00000248592	TMEM110-MUSTN1	1.05627	-1.16484
ENSG00000248663	CTC-504A5.1.1	0.753219	-2
ENSG00000248693	CTD-2023M8.1.1	0.481668	-1.20678
ENSG00000248721	AC063976.6.1	-0.170061	-2
ENSG00000248771	RP11-294O2.2.1	2.4199	0.547828
ENSG00000248869	RP11-138I17.1.1	1.76162	-2
ENSG00000248903	AP000867.14.1	-0.164834	-2
ENSG00000248923	MTND5P11	0.780532	-0.984003
ENSG00000248996	RP11-1334A24.6.1	-0.0428733	-2
ENSG00000249092	CTD-2325A15.3.1	1.23351	-2
ENSG00000249137	RP11-554A11.3.1	2.89518	1.22188
ENSG00000249230	CDH12P2	0.15601	-2
ENSG00000249267	RP5-916L7.1.1	-0.292913	-2
ENSG00000249319	AC068533.7.1	2.53261	0.388959
ENSG00000249395	RP11-697M17.1.1	2.14235	-2
ENSG00000249514	CTD-2266L18.1.1	1.75508	-2
ENSG00000249743	RP11-60A8.1.1	0.084424	-2
ENSG00000249746	RP11-254I22.3.1	3.89239	0.829392
ENSG00000249803	RP11-114H21.2.1	-0.303684	-2
ENSG00000249816	RP11-6D1.6.1	-0.317213	-2
ENSG00000249937	RP11-454P21.1.1	-0.278833	-2
ENSG00000249948	GBA3	3.20133	-0.955034
ENSG00000249992	TMEM158	4.23982	0.724682
ENSG00000250033	RP11-725C19.1.1	2.80695	-2
ENSG00000250155	CTD-2353F22.1.1	0.200826	-2
ENSG00000250266	RP11-789C1.1.1	0.553487	-2
ENSG00000250271	RP11-64D22.5.1	2.07993	-2
ENSG00000250282	RP5-875H18.4.1	-0.0327515	-2
ENSG00000250404	AC090587.2.1	0.182079	-2
ENSG00000250436	RP11-622A1.2.1	0.784699	-2
ENSG00000250447	CTD-2081C10.1.1	0.367001	-2
ENSG00000250564	RP11-215P8.4.1	1.20492	-2
ENSG00000250590	RP11-565A3.2.1	0.441218	-2
ENSG00000250614	DTX2	0.0111283	-2
ENSG00000250644	RP11-295K3.1.1	4.95721	1.29422
ENSG00000250697	CTD-2066L21.3.1	0.867096	-2
ENSG00000250708	RP11-161D15.1.1	-0.0511282	-2
ENSG00000250742	RP11-834C11.4.1	0.847481	-0.794018
ENSG00000250799	PRODH2	3.52409	-0.00745342
ENSG00000251026	RP11-138J23.1.1	1.4141	-2
ENSG00000251076	RP11-526F3.1.1	1.04477	-2
ENSG00000251138	RP11-81H3.2.1	0.96957	-2
ENSG00000251179	RP11-893F2.9.1	0.320842	-2
ENSG00000251322	SHANK3	0.576	-2
ENSG00000251393	RP1-240K6.3.1	0.186933	-2
ENSG00000251493	RP11-79P5.6.1	-0.194586	-2
ENSG00000251504	RP11-162G9.1.1	0.00652077	-2
ENSG00000251532	CTD-2245E15.3.1	-0.21358	-2
ENSG00000251556	RP11-118M9.3.1	-0.301586	-2
ENSG00000251562	MALAT1	4.93306	2.9857
ENSG00000251584	RP11-440I14.3.1	0.176583	-2
ENSG00000252531	SNORA73	0.646615	-2
ENSG00000252564	RN5S108	0.431488	-2
ENSG00000252678	RPPH1	3.80102	-0.269226
ENSG00000252912	5S_rRNA	0.281676	-2
ENSG00000252947	SCARNA1	-0.261625	-2
ENSG00000253138	RP11-366K18.3.1	-0.1583	-2
ENSG00000253161	RP11-150O12.1.1	0.803605	-2
ENSG00000253395	KB-1460A1.1.1	0.578587	-1.39644
ENSG00000253424	CTC-436K13.3.1	0.231286	-1.71974
ENSG00000253426	RP11-10A14.4.1	1.81757	-0.5688
ENSG00000253633	KB-1980E6.3.1	-0.0278621	-2
ENSG00000253746	RP11-527N22.2.1	-0.279987	-2
ENSG00000253910	PCDHGB2	1.862	-0.486895
ENSG00000253930	RP11-1149O23.2.1	1.71722	-0.263509
ENSG00000253931	RP11-909N17.2.1	2.73446	-1.71826
ENSG00000253957	IGHV3-22	0.019344	-2
ENSG00000254087	LYN	3.79219	2.11086
ENSG00000254226	CTB-12O2.1.1	1.13927	-1.91167
ENSG00000254245	PCDHGA3	0.0619756	-1.80827
ENSG00000254285	KRT8P3	0.310776	-1.47027
ENSG00000254338	RP11-909N17.3.1	3.69175	1.26855
ENSG00000254429	CTD-2562J17.7.1	2.90103	0.499207
ENSG00000254480	RP11-23F23.2.1	1.666	-0.267914
ENSG00000254501	AP003068.9.1	0.0350925	-2
ENSG00000254531	AP001816.1.1	3.33727	0.834422
ENSG00000254554	RP11-351I24.1.1	0.0566597	-2
ENSG00000254615	RP11-395G23.3.1	1.51671	-0.601895
ENSG00000254634	RP11-231C14.3.1	1.85863	0.0128702
ENSG00000254639	CTD-2589M5.5.1	0.344377	-2
ENSG00000254690	GS1-393G12.12.1	0.392865	-2
ENSG00000254695	RP11-396O20.1.1	1.16244	-1.53494
ENSG00000254703	RP11-744N12.2.1	-0.0235253	-2
ENSG00000254731	CTD-2005H7.1.1	-0.0488907	-2
ENSG00000254741	RP11-661A12.7.1	0.20036	-2
ENSG00000254827	SLC22A18AS	4.19033	1.5108
ENSG00000254873	RP11-770J1.5.1	2.33446	-2
ENSG00000255031	RP11-802E16.3.1	2.27627	-0.213092
ENSG00000255098	RP11-481A20.11.1	-0.00621966	-2
ENSG00000255150	EID3	0.187352	-2
ENSG00000255303	RP11-734C14.1.1	-0.1669	-2
ENSG00000255326	CTD-2530H12.4.1	0.504548	-1.50759
ENSG00000255343	RP11-299M14.2.1	-0.0630804	-1.72035
ENSG00000255436	Z95704.2	0.160245	-2
ENSG00000255443	RP1-68D18.4.1	-0.157493	-2
ENSG00000255462	RP11-483L5.1.1	2.73844	0.289194
ENSG00000255521	RP4-607I7.1.1	0.615346	-2
ENSG00000255604	VTN	2.36228	-2
ENSG00000255629	RP11-196H14.3.1	-0.00744871	-1.67376
ENSG00000255774	AP000439.3.1	0.889443	-0.74957
ENSG00000255794	RMST	-0.244615	-1.85637
ENSG00000255798	RP11-817J15.3.1	0.138409	-2
ENSG00000255831	AL139385.1	2.0658	-2
ENSG00000255866	RP11-221N13.2.1	-0.348798	-2
ENSG00000255951	RP11-967K21.2.1	0.48264	-2
ENSG00000256006	AC084117.3.1	-0.271749	-2
ENSG00000256018	HIST1H3G	0.196173	-2
ENSG00000256029	RP11-190A12.7.1	0.037018	-1.71927
ENSG00000256235	C5orf62	3.89504	2.24489
ENSG00000256262	RP11-117B7.1.1	0.978819	-1.51907
ENSG00000256379	TRAV8-5	0.251896	-2
ENSG00000256514	AP003419.11.1	2.77082	0.419222
ENSG00000256518	RP11-807H22.5.1	-0.099907	-2
ENSG00000256632	RP13-672B3.2.1	0.0721913	-2
ENSG00000256643	RP11-349K16.1.1	1.64236	-2
ENSG00000256802	RP11-680F8.1.1	4.02126	-1.56619
ENSG00000256861	RP11-512M8.5.1	0.119231	-2
ENSG00000256980	RP11-257K9.7.1	-0.0147169	-2
ENSG00000257026	AC040173.1	1.23921	-2
ENSG00000257073	AC011933.1	2.02881	-2
ENSG00000257207	AC108938.5.1	1.06907	-2
ENSG00000257252	RP11-486A14.2.1	-0.0543327	-2
ENSG00000257270	RP11-521B24.5.1	1.9446	-0.64022
ENSG00000257285	RP11-298I3.1.1	0.265843	-2
ENSG00000257302	FAHD2P1	2.51188	-0.0163915
ENSG00000257341	AL928654.7.1	1.25949	-1.15275
ENSG00000257356	RP11-754I20.2.1	0.614763	-2
ENSG00000257390	RP11-762I7.5.1	0.610169	-2
ENSG00000257487	RP11-357H14.17.1	0.744131	-2
ENSG00000257501	RP11-1016B18.1.1	0.389288	-2
ENSG00000257512	RP11-486A14.1.1	-0.200948	-2
ENSG00000257529	RP1-164F3.9.1	1.03899	-0.911123
ENSG00000257543	RP11-321F8.4.1	-0.0756574	-2
ENSG00000257642	RP11-474B16.1.1	-0.2159	-2
ENSG00000258099	RP11-686G8.2.1	-0.215126	-2
ENSG00000258130	RP11-347C12.3.1	1.59994	-2
ENSG00000258175	RP11-412H8.2.1	-0.319782	-2
ENSG00000258232	RP11-161H23.5.1	4.30254	-2
ENSG00000258376	RP4-647C14.2.1	-0.311762	-2
ENSG00000258446	RP11-895M11.2.1	-0.0261683	-2
ENSG00000258474	RP11-187E13.1.1	1.03935	-1.75714
ENSG00000258486	RN7SL1	8.64952	6.78471
ENSG00000258593	CTD-3051D23.4.1	0.510779	-1.54845
ENSG00000258644	RP11-718G2.3.1	1.77562	-2
ENSG00000258655	ARHGAP5-AS1	1.33684	-0.646785
ENSG00000258664	AL359853.2	1.94601	-1.17273
ENSG00000258701	RP11-477I4.3.1	0.137651	-1.61713
ENSG00000258711	RP11-218E20.3.1	1.20948	-0.82163
ENSG00000258713	C20orf141.1	1.41215	-2
ENSG00000258757	RP11-841O20.2.1	1.16169	-2
ENSG00000258777	RP11-618G20.4.1	-0.289576	-1.9901
ENSG00000258791	LINC00520	1.48378	-2
ENSG00000258821	AC005041.17.1	0.545589	-2
ENSG00000258835	TRAV28	0.183012	-1.7982
ENSG00000258867	RP11-300J18.3.1	2.30616	-1.75675
ENSG00000258875	CTD-2547L24.3.1	-0.346236	-2
ENSG00000258910	RP11-19E11.1.1	0.543679	-2
ENSG00000258919	RP11-1029J19.4.1	0.32877	-2
ENSG00000258929	RP11-58E21.3.1	1.01867	-2
ENSG00000258944	RP4-647C14.3.1	0.182635	-1.70113
ENSG00000258985	RP11-368P15.3.1	-0.336598	-2
ENSG00000259065	RP5-1021I20.1.1	-0.0292353	-1.68992
ENSG00000259083	RP11-407N17.4.1	0.149392	-1.63408
ENSG00000259120	C17orf110	3.01136	-0.719632
ENSG00000259225	RP11-1008C21.1.1	-0.374725	-2
ENSG00000259230	CTD-2555C10.3.1	2.38809	-2
ENSG00000259318	RP11-454L9.2.1	0.612518	-1.55592
ENSG00000259342	RP11-519G16.5.1	-0.279602	-2
ENSG00000259352	RP11-109D20.2.1	-0.238488	-2
ENSG00000259371	RP11-468E2.6.1	-0.0392161	-2
ENSG00000259408	RP11-3D4.3.1	-0.0565116	-1.71531
ENSG00000259439	RP11-89K21.1.1	-0.0261909	-2
ENSG00000259665	RP11-323I15.3.1	-0.366615	-2
ENSG00000259674	RP11-356M20.1.1	0.61798	-1.81786
ENSG00000259910	RP11-616M22.2.1	0.519537	-2
ENSG00000259933	RP11-304L19.1.1	3.00747	-0.051149
ENSG00000259970	AC099668.5.1	1.26148	-0.961594
ENSG00000260006	RP11-469M7.1.1	1.94074	0.103642
ENSG00000260017	RP11-1035H13.2.1	-0.379368	-2
ENSG00000260107	AC005606.15.1	0.227938	-2
ENSG00000260186	RP11-481J2.2.1	-0.105253	-1.90161
ENSG00000260196	RP1-239B22.5.1	0.771438	-1.13195
ENSG00000260372	CHST9-AS1	0.0452425	-2
ENSG00000260401	RP11-800A3.4.1	1.76047	-1.45817
ENSG00000260403	RP11-616M22.1.1	0.217181	-2
ENSG00000260436	RP11-20I23.7.1	0.0975703	-2
ENSG00000260465	RP11-63M22.2.1	0.94775	-2
ENSG00000260593	SNORA70D.1	-0.161508	-2
ENSG00000260628	RP11-1166P10.1.1	0.635797	-2
ENSG00000260704	RP11-153M24.4.1	1.70133	0.0364851
ENSG00000260718	CTD-2171N6.1.1	4.17136	1.41297
ENSG00000260725	AC005307.1.1	1.79227	-2
ENSG00000260833	AC124789.1.1	0.656533	-2
ENSG00000260873	RP11-343C2.11.1	0.673943	-1.50295
ENSG00000260886	RP11-432I5.1.1	0.706479	-1.94433
ENSG00000260963	RP11-297L17.2.1	-0.298303	-2
ENSG00000261067	RP11-264B17.3.1	3.31922	1.26652
ENSG00000261068	RP11-7K24.3.1	0.624482	-2
ENSG00000261116	RP3-523K23.2.1	0.338763	-2
ENSG00000261121	RP11-496D24.2.1	0.332357	-2
ENSG00000261123	RP11-304L19.3.1	2.3416	0.364243
ENSG00000261124	AC135050.5.1	-0.281502	-2
ENSG00000261170	RP11-252A24.5.1	-0.103059	-2
ENSG00000261183	RP11-532F12.5.1	2.2947	0.555914
ENSG00000261295	RP11-524D16__A.3.1	0.981556	-2
ENSG00000261298	RP11-309M7.1.1	0.39629	-2
ENSG00000261452	RP11-509E16.1.1	0.150232	-2
ENSG00000261483	RP11-1166P10.8.1	-0.051863	-2
ENSG00000261594	CTD-2562J17.3.1	2.62135	-2
ENSG00000261684	RP11-265N6.1.1	-0.356381	-2
ENSG00000261759	RP11-626G11.3.1	1.2748	-0.428267
ENSG00000261764	RP5-991G20.3.1	-0.0429921	-2
ENSG00000261766	RP11-22P6.2.1	-0.171319	-2
ENSG00000261770	CTC-459F4.1.1	-0.266629	-2
ENSG00000261786	RP4-555D20.2.1	-0.200642	-2
ENSG00000261829	RP11-223I10.1.1	1.84605	0.0908856
