# Supplementary material for: Intra-tumour molecular heterogeneity of clear cell renal cell carcinoma reveals the diversity of the response to targeted therapies using patient-derived xenograft models
Source: Oncotarget. 2017 May 10;8(30):49839–50. doi: 10.18632/oncotarget.17765 (PMC5564811; doi:10.18632/oncotarget.17765)
Supplement: Supplementary file 3 [file oncotarget-08-49839-s003.xlsx]

## Sheet: KI2368higherexpression
ENSEMBLID	GENESYMBOL	KI2367Expr	KI2368Expr
		(log_e(FPKM))	(log_e(FPKM))
ENSG00000002726	ABP1	0.051298	3.94977
ENSG00000003137	CYP26B1	-2	2.5628
ENSG00000003989	SLC7A2	0.125878	2.60371
ENSG00000004468	CD38	-1.01456	1.14902
ENSG00000006210	CX3CL1	-0.0915585	3.13317
ENSG00000006740	ARHGAP44	-0.68125	2.08745
ENSG00000006747	SCIN	-0.130596	2.2728
ENSG00000006788	MYH13	-2	0.00844619
ENSG00000007174	DNAH9	-2	2.11042
ENSG00000007372	PAX6	-1.10688	1.27572
ENSG00000007944	MYLIP	0.182537	2.38693
ENSG00000008517	IL32	3.52818	7.35001
ENSG00000010219	DYRK4	0.0125003	1.65132
ENSG00000011347	SYT7	1.26217	3.1094
ENSG00000011465	DCN	-0.00450801	1.97659
ENSG00000013016	EHD3	-1.14522	1.36004
ENSG00000016391	CHDH	-0.825397	2.47274
ENSG00000016402	IL20RA	-2	0.0651396
ENSG00000019582	CD74	1.70128	4.29862
ENSG00000035664	DAPK2	-0.882128	1.52914
ENSG00000036828	CASR	-2	0.477477
ENSG00000042062	FAM65C	-2	1.96335
ENSG00000046889	PREX2	-2	0.97411
ENSG00000050628	PTGER3	-2	3.05686
ENSG00000050767	COL23A1	-2	4.76674
ENSG00000054938	CHRDL2	-1.36321	1.15548
ENSG00000056736	IL17RB	-1.56097	1.75026
ENSG00000063127	SLC6A16	-2	-0.0702812
ENSG00000064225	ST3GAL6	1.77078	3.84874
ENSG00000064655	EYA2	-2	3.48065
ENSG00000065833	ME1	1.01169	3.46964
ENSG00000066468	FGFR2	-2	1.89346
ENSG00000067445	TRO	-1.2883	1.35809
ENSG00000071242	RPS6KA2	-1.10547	0.703774
ENSG00000072832	CRMP1	-2	0.740903
ENSG00000072840	EVC	-1.25089	1.41132
ENSG00000073464	CLCN4	0.733996	2.3568
ENSG00000073849	ST6GAL1	2.07835	4.61149
ENSG00000074219	TEAD2	-1.24131	3.04675
ENSG00000075340	ADD2	-2	1.86791
ENSG00000075891	PAX2	-2	3.62223
ENSG00000076770	MBNL3	0.0882887	2.04203
ENSG00000077942	FBLN1	-0.786719	3.96663
ENSG00000078018	MAP2	0.217401	3.19657
ENSG00000078725	DBC1	-2	1.44316
ENSG00000078898	BPIFB2	-1.20114	0.449941
ENSG00000079308	TNS1	2.55815	4.6366
ENSG00000080546	SESN1	0.594768	2.79617
ENSG00000081052	COL4A4	-2	-0.0325591
ENSG00000081181	ARG2	1.12298	4.65811
ENSG00000081479	LRP2	-2	3.74524
ENSG00000082482	KCNK2	-2	-0.254868
ENSG00000082684	SEMA5B	1.86571	3.519
ENSG00000082929	C4orf6	-1.32662	1.44435
ENSG00000083720	OXCT1	-1.4176	2.16759
ENSG00000084674	APOB	0.78394	2.91578
ENSG00000085662	AKR1B1	4.83246	8.40833
ENSG00000086619	ERO1LB	-0.249245	1.45464
ENSG00000087085	ACHE	-0.609938	3.85034
ENSG00000087245	MMP2	-1.38964	0.594647
ENSG00000087303	NID2	-0.813819	2.13487
ENSG00000087495	PHACTR3	-2	1.83672
ENSG00000088002	SULT2B1	-2	-0.167013
ENSG00000088280	ASAP3	-0.85159	1.37686
ENSG00000089335	ZNF302	-2	2.19693
ENSG00000090104	RGS1	-2	0.214676
ENSG00000090530	LEPREL1	3.0193	4.78421
ENSG00000091129	NRCAM	0.303895	2.58162
ENSG00000091513	TF	0.799819	5.09648
ENSG00000092621	PHGDH	0.826769	2.45548
ENSG00000092850	TEKT2	-2	0.14887
ENSG00000093134	VNN3	-1.6182	2.52138
ENSG00000095015	MAP3K1	-0.742783	1.00727
ENSG00000095303	PTGS1	1.07644	6.51578
ENSG00000095777	MYO3A	-2	0.931849
ENSG00000099194	SCD	4.20285	6.17957
ENSG00000099937	SERPIND1	1.16298	3.17298
ENSG00000100024	UPB1	-0.904355	1.7237
ENSG00000100739	BDKRB1	-1.35873	2.10335
ENSG00000101134	DOK5	-2	1.01291
ENSG00000101198	NKAIN4	-0.960168	4.00832
ENSG00000101230	ISM1	-1.9927	-0.325128
ENSG00000101236	RNF24	1.4597	3.34198
ENSG00000101255	TRIB3	3.50386	5.73728
ENSG00000101265	RASSF2	-1.79761	1.209
ENSG00000101336	HCK	-0.919532	5.63322
ENSG00000101443	WFDC2	-1.63853	6.65227
ENSG00000101463	SYNDIG1	-2	1.91422
ENSG00000101680	LAMA1	-2	2.34354
ENSG00000101825	MXRA5	0.377637	3.14982
ENSG00000101871	MID1	2.54725	4.18832
ENSG00000102038	SMARCA1	-2	1.64801
ENSG00000102271	KLHL4	-1.4505	0.71185
ENSG00000102409	BEX4	-2	2.27327
ENSG00000103150	MLYCD	2.42087	5.00229
ENSG00000103241	FOXF1	-2	1.72428
ENSG00000103257	SLC7A5	2.01863	4.50616
ENSG00000103528	SYT17	-1.48372	0.887831
ENSG00000103569	AQP9	-0.435874	1.91807
ENSG00000104055	TGM5	-2	1.86484
ENSG00000104177	MYEF2	-0.608936	1.71448
ENSG00000104213	PDGFRL	0.334914	2.97522
ENSG00000104219	ZDHHC2	-0.949859	1.16537
ENSG00000104894	CD37	-2	0.481562
ENSG00000104998	IL27RA	-0.0560288	3.97351
ENSG00000105132	ZNF550	-1.24599	1.50925
ENSG00000105141	CASP14	2.89651	6.49768
ENSG00000105143	SLC1A6	-0.966312	2.74358
ENSG00000105426	PTPRS	-2	1.87931
ENSG00000105639	JAK3	-1.20092	0.712829
ENSG00000105642	KCNN1	-2	0.34842
ENSG00000105855	ITGB8	-0.462749	1.92852
ENSG00000105894	PTN	-1.94248	1.246
ENSG00000106025	TSPAN12	2.58488	4.20794
ENSG00000106178	CCL24	-0.144405	1.81903
ENSG00000106236	NPTX2	1.42056	6.24445
ENSG00000106538	RARRES2	2.81693	6.98631
ENSG00000106617	PRKAG2	2.91491	4.73038
ENSG00000107518	ATRNL1	-2	-0.276529
ENSG00000107611	CUBN	0.507896	3.63229
ENSG00000107731	UNC5B	-1.14447	2.96459
ENSG00000107779	BMPR1A	1.16701	3.27973
ENSG00000107957	SH3PXD2A	1.20262	2.86299
ENSG00000108691	CCL2	1.25737	3.96397
ENSG00000108932	SLC16A6	-2	0.30112
ENSG00000108950	FAM20A	-1.06098	0.82246
ENSG00000109436	TBC1D9	0.319992	2.04823
ENSG00000109846	CRYAB	1.10495	5.56436
ENSG00000109906	ZBTB16	-2	1.02776
ENSG00000110811	LEPREL2	-2	-0.118086
ENSG00000110841	PPFIBP1	2.13314	3.9023
ENSG00000111339	ART4	-2	-0.365987
ENSG00000111344	RASAL1	-0.986428	3.23614
ENSG00000111886	GABRR2	-2	0.43587
ENSG00000111961	SASH1	0.489193	2.25708
ENSG00000111962	UST	-2	0.0325333
ENSG00000112096	SOD2	4.86777	7.39734
ENSG00000112139	MDGA1	-2	-0.233413
ENSG00000112149	CD83	-2	0.0791264
ENSG00000112280	COL9A1	-1.88142	1.11033
ENSG00000112293	GPLD1	-1.29398	0.694046
ENSG00000112303	VNN2	0.188465	4.84022
ENSG00000112333	NR2E1	-2	0.74055
ENSG00000112337	SLC17A2	-2	1.5941
ENSG00000112499	SLC22A2	-2	1.81354
ENSG00000112541	PDE10A	-2	2.93704
ENSG00000112562	SMOC2	-2	0.983343
ENSG00000113083	LOX	3.03525	5.2037
ENSG00000113600	C9	-0.51716	1.5999
ENSG00000113749	HRH2	-2	0.446218
ENSG00000113946	CLDN16	-2	0.625704
ENSG00000113966	ARL6	-0.431878	1.79957
ENSG00000114115	RBP1	-2	0.0488713
ENSG00000114405	C3orf14	-2	2.10504
ENSG00000114757	PEX5L	-1.72955	0.579357
ENSG00000115009	CCL20	2.37483	5.88743
ENSG00000115041	KCNIP3	-1.50043	1.76372
ENSG00000115386	REG1A	3.26973	6.43357
ENSG00000115461	IGFBP5	4.98228	7.10767
ENSG00000115602	IL1RL1	-2	-0.277984
ENSG00000115902	SLC1A4	-0.0505849	1.60342
ENSG00000116663	FBXO6	-0.70884	2.19491
ENSG00000116785	CFHR3	0.447672	2.06006
ENSG00000117009	KMO	-0.65487	3.96704
ENSG00000117020	AKT3	-1.26858	0.602062
ENSG00000117480	FAAH	0.882805	2.979
ENSG00000117594	HSD11B1	-0.520356	2.32741
ENSG00000117707	PROX1	0.62866	2.25984
ENSG00000118004	COLEC11	-2	0.527846
ENSG00000118307	CASC1	-1.54279	0.237912
ENSG00000118418	HMGN3	4.66028	6.53177
ENSG00000118473	SGIP1	-0.199468	2.41968
ENSG00000118503	TNFAIP3	1.56917	4.03698
ENSG00000118514	ALDH8A1	0.474155	2.91349
ENSG00000118520	ARG1	-2	0.312698
ENSG00000118762	PKD2	1.7381	3.35469
ENSG00000118785	SPP1	6.40399	8.3605
ENSG00000118849	RARRES1	1.05254	3.07298
ENSG00000119630	PGF	-1.44136	5.46834
ENSG00000119866	BCL11A	-2	1.40966
ENSG00000119965	C10orf88	-2	1.12766
ENSG00000120053	GOT1	3.17554	4.9425
ENSG00000120054	CPN1	-1.47578	0.657829
ENSG00000120457	KCNJ5	-2	1.98101
ENSG00000120471	TP53AIP1	-1.91079	0.712893
ENSG00000120594	PLXDC2	-2	1.02368
ENSG00000120693	SMAD9	-1.87239	0.519986
ENSG00000120708	TGFBI	5.44524	7.19357
ENSG00000120885	CLU	4.93175	6.80582
ENSG00000121361	KCNJ8	-2	0.304701
ENSG00000121413	ZSCAN18	-2	1.76463
ENSG00000121898	CPXM2	-2	0.0526698
ENSG00000121966	CXCR4	1.44259	5.32464
ENSG00000122176	FMOD	-0.076789	2.24153
ENSG00000122420	PTGFR	-0.660334	1.76335
ENSG00000122735	DNAI1	-1.54523	0.447049
ENSG00000122877	EGR2	-2	0.0552303
ENSG00000123094	RASSF8	0.505955	2.44154
ENSG00000123095	BHLHE41	-1.90574	4.64428
ENSG00000123096	SSPN	-0.288594	2.80149
ENSG00000123358	NR4A1	-0.152813	2.05677
ENSG00000123838	C4BPA	1.92806	4.22188
ENSG00000123870	ZNF137P	-2	0.164105
ENSG00000123999	INHA	1.18522	3.17378
ENSG00000124107	SLPI	1.47457	5.31936
ENSG00000124134	KCNS1	-2	1.1071
ENSG00000124212	PTGIS	-2	5.63417
ENSG00000124225	PMEPA1	2.66889	4.99963
ENSG00000124615	MOCS1	-2	2.16382
ENSG00000124939	SCGB2A1	-2	1.32808
ENSG00000125144	MT1G	-0.829611	1.17951
ENSG00000125354	SEPT6	-2	1.96915
ENSG00000125384	PTGER2	-2	0.443525
ENSG00000126016	AMOT	-0.524971	1.42058
ENSG00000126262	FFAR2	-2	-0.311697
ENSG00000127252	HRASLS	0.562038	2.48611
ENSG00000127377	CRYGN	-2	0.578491
ENSG00000127585	FBXL16	-0.838473	0.917209
ENSG00000127863	TNFRSF19	-1.8128	0.743126
ENSG00000128203	ASPHD2	-0.132162	3.12494
ENSG00000128268	MGAT3	-0.663186	2.0156
ENSG00000128271	ADORA2A	-0.294685	2.74374
ENSG00000128274	A4GALT	1.43094	4.06803
ENSG00000128285	MCHR1	-1.67626	4.55095
ENSG00000128408	RIBC2	-2	0.563278
ENSG00000128487	SPECC1	-0.867103	2.0035
ENSG00000128602	SMO	0.439482	3.31279
ENSG00000128645	HOXD1	-2	-0.11295
ENSG00000128683	GAD1	-2	-0.217988
ENSG00000128849	CGNL1	0.836575	2.72678
ENSG00000128965	CHAC1	-0.877463	1.0645
ENSG00000129595	EPB41L4A	-0.220489	2.00654
ENSG00000129988	LBP	1.51245	5.52515
ENSG00000130427	EPO	2.96114	5.54685
ENSG00000130508	PXDN	-0.621039	3.60163
ENSG00000130649	CYP2E1	0.413402	3.33923
ENSG00000130707	ASS1	2.13338	5.50288
ENSG00000130720	FIBCD1	-2	1.48786
ENSG00000131037	EPS8L1	-1.83848	0.381432
ENSG00000131050	BPIFA2	-1.78393	1.87588
ENSG00000131055	COX4I2	-2	-0.100226
ENSG00000131378	RFTN1	0.223045	1.88017
ENSG00000131471	AOC3	0.353197	2.40382
ENSG00000131477	RAMP2	-1.95514	1.15555
ENSG00000131558	EXOC4	2.66437	4.63855
ENSG00000132000	PODNL1	0.23631	1.92058
ENSG00000132005	RFX1	2.08602	4.42912
ENSG00000132128	LRRC41	2.94363	4.66203
ENSG00000132321	IQCA1	-1.85837	1.56714
ENSG00000132429	POPDC3	-0.963881	1.41883
ENSG00000132639	SNAP25	-2	1.10005
ENSG00000132693	CRP	-2	4.98428
ENSG00000132703	APCS	-2	1.47112
ENSG00000132849	INADL	1.37642	3.11605
ENSG00000133401	PDZD2	-1.6027	1.47069
ENSG00000133958	UNC79	-2	2.2369
ENSG00000134183	GNAT2	-2	-0.228518
ENSG00000134339	SAA2	-0.85151	2.66677
ENSG00000134365	CFHR4	-2	0.257454
ENSG00000134569	LRP4	-2	1.71073
ENSG00000134716	CYP2J2	1.73696	4.55513
ENSG00000134873	CLDN10	-2	0.771671
ENSG00000135069	PSAT1	-0.543934	1.5368
ENSG00000135144	DTX1	-1.26726	5.09896
ENSG00000135299	ANKRD6	0.735229	2.64463
ENSG00000135454	B4GALNT1	0.703867	2.44072
ENSG00000135821	GLUL	0.504676	3.43605
ENSG00000136048	DRAM1	1.31598	3.21764
ENSG00000136161	RCBTB2	0.590987	2.47646
ENSG00000136237	RAPGEF5	1.38078	3.74323
ENSG00000136244	IL6	1.8938	6.16274
ENSG00000136383	ALPK3	-1.27382	0.636643
ENSG00000136695	IL36RN	-2	-0.25894
ENSG00000137101	CD72	-1.07121	1.66
ENSG00000137261	KIAA0319	0.140436	1.8159
ENSG00000137393	RNF144B	1.20834	3.75478
ENSG00000137731	FXYD2	0.548421	4.49594
ENSG00000137801	THBS1	-2	1.23531
ENSG00000137970	RP11-122C9.1.1	-1.91217	-0.134808
ENSG00000138061	CYP1B1	-0.305765	4.11265
ENSG00000138131	LOXL4	-2	0.310948
ENSG00000138650	PCDH10	-0.94616	2.33752
ENSG00000139174	PRICKLE1	-2	2.01497
ENSG00000139209	SLC38A4	-2	0.233102
ENSG00000139269	INHBE	0.678078	2.51058
ENSG00000139971	C14orf37	-2	-0.0886081
ENSG00000140563	MCTP2	0.879981	2.75149
ENSG00000140682	TGFB1I1	-1.40208	2.38524
ENSG00000140937	CDH11	1.78227	3.95293
ENSG00000140945	CDH13	-2	0.165795
ENSG00000140961	OSGIN1	2.04971	4.4462
ENSG00000140968	IRF8	-2	1.31184
ENSG00000141150	RASL10B	-2	1.59044
ENSG00000141622	RNF165	-2	0.363866
ENSG00000142185	TRPM2	-1.49315	0.35547
ENSG00000142273	CBLC	-0.885171	1.10713
ENSG00000142319	SLC6A3	2.00809	5.93639
ENSG00000142675	CNKSR1	-1.07224	1.54556
ENSG00000142871	CYR61	1.99479	3.71595
ENSG00000143126	CELSR2	0.648076	2.65268
ENSG00000143355	LHX9	-2	-0.179985
ENSG00000143753	DEGS1	4.00057	5.98509
ENSG00000143954	REG3G	-0.491246	2.76564
ENSG00000144035	NAT8	-2	0.247781
ENSG00000144476	CXCR7	1.76971	3.82801
ENSG00000144824	PHLDB2	-0.014565	2.46548
ENSG00000145103	ILDR1	-2	0.623416
ENSG00000145147	SLIT2	-1.95647	0.438249
ENSG00000145358	DDIT4L	2.27	4.33413
ENSG00000145626	UGT3A1	-2	0.702358
ENSG00000145692	BHMT	0.69067	3.10954
ENSG00000145864	GABRB2	-2	2.39554
ENSG00000145911	N4BP3	-2	0.775844
ENSG00000145934	ODZ2	-1.25722	1.01549
ENSG00000145949	MYLK4	-0.619511	1.62186
ENSG00000146122	DAAM2	-2	1.9166
ENSG00000146233	CYP39A1	-2	3.69445
ENSG00000146247	PHIP	0.312445	2.00409
ENSG00000146267	C6orf168	-2	0.911628
ENSG00000146839	ZAN	-2	0.14062
ENSG00000146938	NLGN4X	-2	2.35427
ENSG00000146950	SHROOM2	-2	1.11223
ENSG00000147100	SLC16A2	-1.12411	3.25919
ENSG00000147251	DOCK11	-2	-0.14028
ENSG00000148082	SHC3	-2	2.16699
ENSG00000148344	PTGES	-0.591173	3.15181
ENSG00000148426	C10orf47	-2	1.25962
ENSG00000148600	CDHR1	-2	1.1734
ENSG00000148677	ANKRD1	-2	0.456594
ENSG00000148735	C10orf81	-0.269825	3.52592
ENSG00000149131	SERPING1	-0.787364	2.34819
ENSG00000149260	CAPN5	1.5979	3.57869
ENSG00000149294	NCAM1	-1.62811	3.76654
ENSG00000149328	GLB1L2	-2	1.97349
ENSG00000149451	ADAM33	-2	1.88799
ENSG00000149596	JPH2	-2	0.98144
ENSG00000149927	DOC2A	-2	0.398773
ENSG00000150625	GPM6A	0.772796	3.04037
ENSG00000151572	ANO4	-1.99865	-0.00194913
ENSG00000151704	KCNJ1	-1.91486	1.18454
ENSG00000151834	GABRA2	-2	0.828317
ENSG00000151963	RP11-775A3.1.1	-2	0.204137
ENSG00000152192	POU4F1	-2	0.120578
ENSG00000152953	STK32B	-2	0.489179
ENSG00000153002	CPB1	-0.0028085	1.70242
ENSG00000153291	SLC25A27	0.386936	2.9873
ENSG00000153822	KCNJ16	-0.688474	2.47741
ENSG00000153823	PID1	0.627516	2.57604
ENSG00000153896	ZNF599	-1.73243	0.2678
ENSG00000153902	LGI4	1.68786	4.91661
ENSG00000153930	ANKFN1	-1.96507	0.39129
ENSG00000154096	THY1	-1.55728	0.494164
ENSG00000154153	FAM134B	1.54654	5.11696
ENSG00000154175	ABI3BP	1.51108	4.71741
ENSG00000154269	ENPP3	-0.496011	3.96848
ENSG00000154330	PGM5	-2	2.64628
ENSG00000154479	C2orf77	-2	-0.192699
ENSG00000154721	JAM2	-2	0.0740211
ENSG00000154734	ADAMTS1	-1.32148	2.49865
ENSG00000154917	RAB6B	-1.1215	4.2559
ENSG00000155530	LRGUK	-1.09495	2.23242
ENSG00000156127	BATF	-2	0.857496
ENSG00000156222	SLC28A1	0.0929218	3.40884
ENSG00000156395	SORCS3	-2	2.65857
ENSG00000156968	MPV17L	-2	3.29478
ENSG00000157087	ATP2B2	-1.41416	1.73317
ENSG00000157404	KIT	-0.685404	0.977767
ENSG00000157654	PALM2-AKAP2	-1.05672	0.577878
ENSG00000157765	SLC34A2	-2	3.03758
ENSG00000157890	MEGF11	-1.27478	2.50528
ENSG00000158089	GALNT14	-1.92059	3.8651
ENSG00000158186	MRAS	-0.234634	2.9005
ENSG00000158270	COLEC12	-2	0.0628496
ENSG00000158296	SLC13A3	-0.0881488	1.91442
ENSG00000158525	CPA5	-1.69789	0.298083
ENSG00000158748	HTR6	-0.825599	3.16915
ENSG00000159403	C1R	4.69053	6.86239
ENSG00000159495	TGM7	-2	1.63802
ENSG00000160179	ABCG1	0.395879	2.57805
ENSG00000160183	TMPRSS3	0.327104	2.53886
ENSG00000160191	PDE9A	-1.17532	2.80916
ENSG00000160326	SLC2A6	1.19275	2.90844
ENSG00000160678	S100A1	2.00301	6.63956
ENSG00000161243	FBXO27	0.872498	2.64301
ENSG00000161249	DMKN	-0.141945	2.94483
ENSG00000161281	COX7A1	-1.91161	0.0535333
ENSG00000161912	RP1-34B21.6.1	-2	-0.297766
ENSG00000162373	BEND5	-0.983621	1.22693
ENSG00000162692	VCAM1	-2	1.43538
ENSG00000162849	KIF26B	-2	-0.317504
ENSG00000162882	HAAO	-1.62929	1.55625
ENSG00000162998	FRZB	-1.84832	3.89887
ENSG00000163347	CLDN1	3.15353	5.50044
ENSG00000163430	FSTL1	0.689811	4.25463
ENSG00000163449	TMEM169	-2	-0.372643
ENSG00000163453	IGFBP7	0.229425	4.51959
ENSG00000163644	PPM1K	-2	0.359077
ENSG00000163817	SLC6A20	-2	0.999114
ENSG00000163879	DNALI1	-2	0.441562
ENSG00000163995	ABLIM2	-1.6761	1.90169
ENSG00000164002	DEM1	-0.314351	1.45898
ENSG00000164197	RNF180	-2	-0.0579005
ENSG00000164236	ANKRD33B	-2	1.3149
ENSG00000164362	TERT	-2	0.338951
ENSG00000164400	CSF2	0.127569	2.14752
ENSG00000164604	GPR85	-2	-0.345742
ENSG00000164659	KIAA1324L	-0.0575496	1.5669
ENSG00000164707	SLC13A4	-0.00748176	3.03892
ENSG00000164929	BAALC	-1.86926	1.69726
ENSG00000164932	CTHRC1	1.66772	3.93802
ENSG00000164938	TP53INP1	-0.0987704	1.97149
ENSG00000164951	PDP1	-0.788704	1.21977
ENSG00000165023	DIRAS2	0.47751	2.4237
ENSG00000165185	KIAA1958	-0.766584	1.19129
ENSG00000165215	CLDN3	-0.558068	1.62747
ENSG00000165238	WNK2	-1.71134	0.444705
ENSG00000165309	ARMC3	-0.217754	1.68293
ENSG00000165443	PHYHIPL	-2	1.85896
ENSG00000165730	STOX1	-2	-0.350626
ENSG00000165813	C10orf118	0.353929	1.96768
ENSG00000165821	SALL2	-2	0.879297
ENSG00000165837	FAM194B	-2	-0.177741
ENSG00000165973	NELL1	-2	2.95039
ENSG00000166025	AMOTL1	-2	0.277576
ENSG00000166035	LIPC	-0.426799	1.99993
ENSG00000166268	C12orf28	-2	-0.119194
ENSG00000166289	PLEKHF1	-2	1.67651
ENSG00000166402	TUB	-2	1.0046
ENSG00000166446	CDYL2	-0.950242	1.7281
ENSG00000166523	CLEC4E	-1.70592	0.409629
ENSG00000166589	CDH16	1.19175	3.38699
ENSG00000166828	SCNN1G	-2	3.80501
ENSG00000167100	SAMD14	-0.642975	1.76707
ENSG00000167123	CERCAM	-0.78594	1.90276
ENSG00000167207	NOD2	-2	1.8217
ENSG00000167536	DHRS13	0.328151	1.98809
ENSG00000167555	ZNF528	-2	0.974305
ENSG00000167604	NFKBID	0.695419	2.52503
ENSG00000167612	ANKRD33	-2	-0.232675
ENSG00000167703	SLC43A2	0.210858	1.9558
ENSG00000167711	SERPINF2	2.47086	4.13258
ENSG00000167766	ZNF83	-2	3.20535
ENSG00000167851	CD300A	-1.87031	0.142833
ENSG00000167992	VWCE	0.961542	3.97908
ENSG00000167994	RAB3IL1	-0.285025	1.40542
ENSG00000168280	KIF5C	-2	1.33986
ENSG00000168309	FAM107A	-2	1.30636
ENSG00000168386	FILIP1L	-1.78327	2.07581
ENSG00000168398	BDKRB2	0.873049	3.68978
ENSG00000168447	SCNN1B	1.66428	5.40208
ENSG00000168509	HFE2	-0.721731	1.36083
ENSG00000168589	DYNLRB2	-0.145608	1.74545
ENSG00000168675	C18orf1	-2	-0.178292
ENSG00000168803	ADAL	-0.217681	1.60658
ENSG00000169031	COL4A3	-2	1.02592
ENSG00000169245	CXCL10	-2	0.320675
ENSG00000169282	KCNAB1	-0.533851	2.76129
ENSG00000169297	NR0B1	-2	3.09883
ENSG00000169403	PTAFR	-2	1.43544
ENSG00000169429	IL8	0.866	4.69589
ENSG00000169436	COL22A1	-2	-0.158399
ENSG00000169439	SDC2	-0.274586	4.19638
ENSG00000169515	CCDC8	-2	1.04648
ENSG00000169715	MT1E	-2	1.14678
ENSG00000169744	LDB2	-1.37438	0.915277
ENSG00000169752	NRG4	0.321256	2.42742
ENSG00000169758	C15orf27	-1.34014	0.293946
ENSG00000169902	TPST1	-0.146482	3.22405
ENSG00000170276	HSPB2.1	-2	1.57368
ENSG00000170290	SLN	0.554244	2.34339
ENSG00000170356	OR2A20P	-1.52764	1.16256
ENSG00000170370	EMX2	-2	1.99605
ENSG00000170745	KCNS3	-1.19775	1.07124
ENSG00000170775	GPR37	-0.0987591	1.53861
ENSG00000170989	S1PR1	-2	1.83651
ENSG00000171045	TSNARE1	1.81677	3.6385
ENSG00000171129	HSFX2	-2	-0.289973
ENSG00000171136	RLN3	-2	-0.183655
ENSG00000171291	ZNF439	-2	0.5102
ENSG00000171385	KCND3	-1.9722	-0.263446
ENSG00000171462	DLK2	-0.880422	1.90697
ENSG00000171471	MAP1LC3B2	-2	0.342897
ENSG00000171476	HOPX	-2	-0.151428
ENSG00000171612	SLC25A33	-2	0.138803
ENSG00000171631	P2RY6	-1.16484	0.474222
ENSG00000171759	PAH	-1.60568	2.19153
ENSG00000171791	BCL2	-2	-0.252386
ENSG00000171812	COL8A2	-0.982064	1.97882
ENSG00000172023	REG1B	-0.759964	1.90159
ENSG00000172379	ARNT2	-1.02974	2.11471
ENSG00000172638	EFEMP2	2.26583	3.89983
ENSG00000172716	SLFN11	0.103796	1.72614
ENSG00000172817	CYP7B1	-2	1.47673
ENSG00000172985	SH3RF3	-2	2.63874
ENSG00000172987	HPSE2	-2	0.758768
ENSG00000173175	ADCY5	-0.12389	1.99815
ENSG00000173212	MAB21L3	-0.0643665	1.71412
ENSG00000173376	NDNF	1.90817	4.81256
ENSG00000173432	SAA1	2.68279	4.94887
ENSG00000173611	SCAI	-0.797836	2.51914
ENSG00000173641	HSPB7	-1.79388	4.10532
ENSG00000173698	GPR64	0.229498	2.18613
ENSG00000173867	MRPL46	-2	-0.220972
ENSG00000173876	TUBB8	-2	1.40925
ENSG00000173930	SLCO4C1	-2	1.20689
ENSG00000175170	FAM182B	-2	-0.131653
ENSG00000175183	CSRP2	2.78305	4.83751
ENSG00000175701	LINC00116	-2	1.75767
ENSG00000175785	PRIMA1	-2	4.49095
ENSG00000175899	A2M	-0.451322	2.84349
ENSG00000176018	LYSMD3	-0.689961	1.52783
ENSG00000176222	ZNF404	-1.3811	0.666307
ENSG00000176268	CYCSP34	-2	-0.271945
ENSG00000176593	CTD-2368P22.1.1	-0.0479243	1.6143
ENSG00000176595	KBTBD11	-2	0.373727
ENSG00000176678	FOXL1	0.605616	3.15381
ENSG00000176692	FOXC2	-2	1.51009
ENSG00000176834	VSIG10	-0.263519	1.87941
ENSG00000177076	ACER2	-0.330785	2.60058
ENSG00000177098	SCN4B	-1.46346	0.647764
ENSG00000177103	DSCAML1	-2	-0.0232257
ENSG00000177182	CLVS1	-2	0.27231
ENSG00000177191	B3GNT8	-0.837042	1.14953
ENSG00000177468	OLIG3	-2	-0.200757
ENSG00000177640	CASC2	-1.72681	0.0171926
ENSG00000177689	MAGEB10	-2	0.302192
ENSG00000177706	FAM20C	1.89076	3.52959
ENSG00000177888	ZBTB41	-0.547993	1.089
ENSG00000178115	AC026150.9.1	-2	-0.149319
ENSG00000178222	RNF212	-1.27581	3.38577
ENSG00000178445	GLDC	-1.24531	1.39541
ENSG00000178776	C5orf46	-2	3.67219
ENSG00000178803	C22orf45	-0.900844	1.54762
ENSG00000178826	TMEM139	-0.478026	2.60287
ENSG00000178828	RNF186	2.81429	4.79774
ENSG00000179082	C9orf106	-2	0.629412
ENSG00000179240	RP11-111M22.2.1	0.154225	2.90158
ENSG00000179242	CDH4	-2	0.197144
ENSG00000179299	NSUN7	-2	0.152508
ENSG00000179314	WSCD1	-0.634372	2.74247
ENSG00000179344	HLA-DQB1	-0.943048	5.34792
ENSG00000179399	GPC5	-2	2.83433
ENSG00000179428	AC073072.5.1	-2	2.25817
ENSG00000179583	CIITA	-1.98759	0.279316
ENSG00000179603	GRM8	-1.17947	2.61162
ENSG00000179862	CITED4	-0.106575	2.4627
ENSG00000179967	PPP1R14BP3	-1.6267	0.0997218
ENSG00000180113	TDRD6	-2	0.00564987
ENSG00000180190	C8orf42	-2	1.76098
ENSG00000180658	OR2A4	-2	-0.27069
ENSG00000180815	MAP3K15	-1.88115	2.56671
ENSG00000180834	MAP6D1	-0.320498	2.11032
ENSG00000180875	GREM2	-0.598352	3.77518
ENSG00000182022	CHST15	2.85468	4.60866
ENSG00000182247	UBE2E2	-0.535148	2.4448
ENSG00000182379	NXPH4	1.3529	3.47675
ENSG00000182492	BGN	-2	0.792924
ENSG00000182771	GRID1	-2	1.78617
ENSG00000182782	HCAR2	-1.05014	2.49996
ENSG00000182985	CADM1	0.0703124	3.27017
ENSG00000183049	CAMK1D	-2	-0.354338
ENSG00000183239	RP5-1120P11.4.1	-2	3.26824
ENSG00000183336	BOLA2	-2	2.48843
ENSG00000183379	SYNDIG1L	-2	0.128032
ENSG00000183549	ACSM5	-1.20141	1.08103
ENSG00000183570	PCBP3	0.342914	2.68214
ENSG00000183691	NOG	-2	-0.191493
ENSG00000184115	RP13-1039J1.2.1	-2	-0.0343077
ENSG00000184221	OLIG1	-2	1.69359
ENSG00000184258	CDR1	-2	0.224687
ENSG00000184545	DUSP8	-1.03652	1.26016
ENSG00000184672	RALYL	-2	-0.123713
ENSG00000184845	DRD1	-1.64728	0.991805
ENSG00000184860	SDR42E1	-2	2.1361
ENSG00000184900	SUMO3	2.4529	4.08974
ENSG00000184908	CLCNKB	-2	0.794583
ENSG00000184985	SORCS2	-2	3.29079
ENSG00000184986	TMEM121	-0.161142	1.57695
ENSG00000185087	FAM169B	-2	2.05109
ENSG00000185112	FAM43A	-0.432928	3.59046
ENSG00000185272	RBM11	-2	-0.124116
ENSG00000185420	SMYD3	1.50329	3.97602
ENSG00000185585	OLFML2A	-2	1.09498
ENSG00000185774	KCNIP4	-1.12089	1.57646
ENSG00000185897	FFAR3	-2	1.17981
ENSG00000185904	RP11-178A10.1.1	1.26547	3.27018
ENSG00000185950	IRS2	-0.521937	1.85737
ENSG00000186007	LEMD1	-0.7371	1.17112
ENSG00000186051	TAL2	-0.421877	1.18896
ENSG00000186148	AC013271.3.1	-2	-0.0361681
ENSG00000186212	ANKRD56	-2	0.366646
ENSG00000186322	RP13-608F4.1.1	-0.905512	1.05459
ENSG00000186510	CLCNKA	-1.16489	4.22217
ENSG00000187123	LYPD6	-0.453505	1.30343
ENSG00000187185	CTD-2600O9.1.1	-0.618315	1.10221
ENSG00000187186	RP11-195F19.5.1	0.852414	2.47668
ENSG00000187244	BCAM	1.92649	4.97197
ENSG00000187479	C11orf96	-2	3.72773
ENSG00000188176	SMTNL2	-2	0.151782
ENSG00000188580	NKAIN2	-0.663514	2.27012
ENSG00000188626	RP11-578F21.5.1	-0.494973	1.40791
ENSG00000188629	ZNF177	-0.786459	1.14075
ENSG00000188868	ZNF563	-2	0.0435621
ENSG00000188992	LIPI	-0.895051	2.04722
ENSG00000189143	CLDN4	2.46636	4.82874
ENSG00000189292	FAM150B	-1.53122	0.860517
ENSG00000189320	FAM180A	-0.968794	5.81121
ENSG00000189337	KAZN	0.632513	2.74963
ENSG00000196092	PAX5	-2	0.967264
ENSG00000196104	SPOCK3	-0.815162	1.71716
ENSG00000196126	HLA-DRB1	-1.45122	1.9558
ENSG00000196268	ZNF493	-2	0.457313
ENSG00000196277	GRM7	-2	1.16019
ENSG00000196533	C1orf186	-2	2.93679
ENSG00000196549	MME	4.92748	6.57934
ENSG00000196642	C9orf86	0.0057785	4.38752
ENSG00000196646	ZNF136	-1.28737	0.793003
ENSG00000196735	HLA-DQA1	-1.57591	3.0712
ENSG00000196917	HCAR1	-2	1.53123
ENSG00000197016	ZNF470	-2	-0.15393
ENSG00000197291	AC100793.1	-2	0.366858
ENSG00000197421	GGT3P	-1.14716	1.44388
ENSG00000197496	SLC2A10	-2	2.73715
ENSG00000197603	C5orf42	-2	0.656154
ENSG00000197705	KLHL14	-2	0.58897
ENSG00000197748	WDR96	-2	-0.325432
ENSG00000197813	AC011450.1	-2	0.76728
ENSG00000197937	ZNF347	-2	-0.12157
ENSG00000198121	LPAR1	0.346716	2.17757
ENSG00000198125	MB	-0.139079	1.53561
ENSG00000198134	RP11-267J23.4.1	-2	-0.367572
ENSG00000198185	ZNF334	-2	0.402068
ENSG00000198513	ATL1	-0.854196	1.65575
ENSG00000198673	FAM19A2	-0.00199392	1.68997
ENSG00000198691	ABCA4	-1.5846	1.58265
ENSG00000198719	DLL1	0.553218	2.37035
ENSG00000198729	PPP1R14C	-2	-0.0239914
ENSG00000198734	F5	1.34803	3.10458
ENSG00000198759	EGFL6	-2	2.34542
ENSG00000198914	POU3F3	0.737366	3.30305
ENSG00000203326	ZNF525	-2	-0.170692
ENSG00000203601	RP11-375F2.2.1	-1.56444	1.62397
ENSG00000203697	CAPN8	0.942772	2.68105
ENSG00000203827	NBPF16	-2	-0.284097
ENSG00000203930	RP1-177G6.2.1	-2	-0.294467
ENSG00000204103	MAFB	1.3495	3.14248
ENSG00000204175	GPRIN2	-2	1.72802
ENSG00000204219	TCEA3	1.63253	3.99554
ENSG00000204287	HLA-DRA	0.0957336	3.22742
ENSG00000204334	AC007405.7.1	-0.511653	1.17675
ENSG00000204362	RP11-380J14.1.1	-2	1.63976
ENSG00000204380	AC005042.4.1	-1.16388	2.08988
ENSG00000204528	PSORS1C3	0.543554	3.12245
ENSG00000204531	POU5F1	2.59017	4.49755
ENSG00000204538	PSORS1C2	-1.762	0.254688
ENSG00000204540	PSORS1C1	-0.193072	2.51295
ENSG00000205057	CLLU1OS	-2	-0.262002
ENSG00000205189	ZBTB10	-0.0521773	1.63673
ENSG00000205664	RP11-706O15.1.1	0.400816	2.50822
ENSG00000205746	RP11-1212A22.1.1	3.10079	5.03512
ENSG00000205755	CRLF2	-0.758583	1.22586
ENSG00000205927	OLIG2	-2	1.64315
ENSG00000205978	NYNRIN	0.878615	2.6403
ENSG00000206432	TMEM200C	-2	1.59127
ENSG00000206603	SNORA22	-2	-0.0603757
ENSG00000206647	SNORA2	-2	0.0144411
ENSG00000206942	SNORA9	-2	0.0583166
ENSG00000207110	U1	-2	0.518188
ENSG00000211445	GPX3	5.96281	7.94653
ENSG00000211644	IGLV1-51	-2	-0.133099
ENSG00000212766	LINC00277	-2	1.25738
ENSG00000212829	RPS26P3	-1.7809	0.687334
ENSG00000213160	KLHL23	-2	0.636114
ENSG00000213212	NCLP1	-2	1.16311
ENSG00000213213	KIAA1984	1.6675	4.63617
ENSG00000213438	RP11-47G11.3.1	-1.4328	0.917441
ENSG00000213519	AC132008.1.1	-2	-0.169008
ENSG00000213799	ZNF845	-2	-0.211026
ENSG00000214108	CTD-2206G10.1.1	-2	-0.00716145
ENSG00000214381	LINC00488	-2	2.52738
ENSG00000214578	HMGN2P42	-2	0.336311
ENSG00000214940	RP11-1212A22.2.1	0.221011	1.9797
ENSG00000214955	AP000318.2.1	-2	-0.31803
ENSG00000214978	AC027045.1	-2	0.696306
ENSG00000215217	C5orf49	-2	0.495111
ENSG00000215298	AC051642.1	-2	0.686557
ENSG00000216829	BX005214.1.1	-2	0.239535
ENSG00000216966	RP11-568A7.1.1	-2	0.197167
ENSG00000217078	RP1-13D10.3.1	-2	0.0400882
ENSG00000218328	C1orf196	-2	1.73713
ENSG00000218426	RP11-475C16.1.1	-2	-0.0787061
ENSG00000219665	CTD-2006C1.2.1	-2	0.405505
ENSG00000219747	RP1-292B18.1.1	-0.529348	1.10681
ENSG00000220154	RP11-46B11.2.1	-1.48641	1.08753
ENSG00000221857	FXYD1	0.846855	3.2383
ENSG00000221874	ZNF321P	-2	-0.111448
ENSG00000221970	OR2A1	-2	0.0480159
ENSG00000223387	RP11-408H1.3.1	-2	0.649987
ENSG00000223701	RP11-244K5.1.1	-2	-0.21127
ENSG00000223749	AC004383.4.1	-0.800818	3.17417
ENSG00000223829	AC004870.4.1	2.03765	4.05077
ENSG00000223865	HLA-DPB1	-0.745789	2.12281
ENSG00000223985	AC093326.1.1	-2	2.30727
ENSG00000224016	RP11-728K20.1.1	-2	0.189933
ENSG00000224073	RP1-56L9.7.1	-1.40665	1.79507
ENSG00000224345	AKIRIN2-AS1	-1.98928	0.368162
ENSG00000224389	C4B	4.92328	6.69033
ENSG00000224490	AC010127.5.1	-2	3.25351
ENSG00000224680	PLA2G12AP1	-2	-0.345118
ENSG00000224843	LINC00240	-0.900989	1.53192
ENSG00000224864	CTC-260E6.2.1	-2	0.635147
ENSG00000224944	RP3-433F14.3.1	-2	-0.181559
ENSG00000224945	RP11-82L18.2.1	-1.47694	2.65693
ENSG00000225108	AC013268.2.1	-2	1.47653
ENSG00000225125	RANP4	-2	0.356799
ENSG00000225174	RP3-429G5.3.1	-2	2.89768
ENSG00000225431	AP001626.1.1	-2	2.2044
ENSG00000225541	AC002480.5.1	0.0764098	2.12101
ENSG00000225606	AC005281.2.1	-2	-0.346414
ENSG00000225742	RP11-513G11.4.1	-2	0.488738
ENSG00000225790	RP11-2L8.1.1	-1.44137	1.73619
ENSG00000225792	AC004540.4.1	-2	2.25382
ENSG00000225808	AC079305.9.1	-1.49533	0.216039
ENSG00000225826	RP1-10C16.2.1	1.0052	4.04964
ENSG00000225899	FRG2B	-2	3.88633
ENSG00000225932	CTAGE4	-2	0.38138
ENSG00000226025	AC093063.1.1	-0.00324054	2.08799
ENSG00000226281	RP1-80N2.2.1	-2	0.336983
ENSG00000226329	AC005682.6.1	-2	-0.064025
ENSG00000226386	RP11-51B10.2.1	0.341979	2.05946
ENSG00000226465	RP13-401N8.1.1	-2	0.39658
ENSG00000226578	RP11-258F22.1.1	-2	0.132931
ENSG00000226648	RP1-1J6.2.1	-1.90037	-0.237824
ENSG00000227121	RP11-319F12.2.1	-2	1.87611
ENSG00000227164	AL354993.1	-2	0.964911
ENSG00000227372	TP73-AS1	-0.278808	2.23902
ENSG00000227403	AC009299.3.1	-2	-0.118998
ENSG00000227470	AC073415.2.1	-2	-0.237874
ENSG00000227487	RP11-839D17.2.1	-2	-0.212818
ENSG00000227507	LTB	-2	2.18418
ENSG00000227603	RP11-165J3.6.1	-0.984895	1.24001
ENSG00000227700	RP11-301M17.1.1	-2	0.200335
ENSG00000227827	RP11-958N24.2.1	1.01636	2.97131
ENSG00000227857	RP4-533D7.5.1	-2	-0.257441
ENSG00000228252	COL6A4P2	-2	-0.101114
ENSG00000228278	ORM2	-2	0.970209
ENSG00000228342	RP1-238O23.4.1	-2	0.307814
ENSG00000228544	RP11-216L13.8.1	-2	2.75434
ENSG00000228826	AL592494.4.1	-2	-0.334613
ENSG00000228888	RP4-764O22.2.1	-2	-0.162002
ENSG00000228932	RP11-88G17.2.1	-2	-0.114574
ENSG00000229002	RP11-666A1.4.1	-1.18028	0.578994
ENSG00000229028	KRT223P	-2	5.09768
ENSG00000229097	CALM2P2	-1.07794	0.805961
ENSG00000229108	AC005550.4.1	-0.733786	1.43079
ENSG00000229183	PGA4	-1.40919	0.771411
ENSG00000229459	AC023669.1.1	-2	1.73634
ENSG00000229654	RP1-60O19.2.1	-2	0.615956
ENSG00000229727	AC013460.1.1	-2	0.0379337
ENSG00000229847	EMX2OS	-2	1.54984
ENSG00000229859	PGA3	0.170357	1.82147
ENSG00000229931	RP1-151F17.1.1	-0.0873687	1.56479
ENSG00000230163	RP5-997D16.2.1	-1.01552	0.762905
ENSG00000230234	RP1-276N6.2.1	-2	1.73871
ENSG00000230266	AC011325.1.1	-0.613143	1.49484
ENSG00000230424	RP1-43E13.2.1	-1.51987	0.58538
ENSG00000230499	AC108463.1.1	-2	-0.258429
ENSG00000230555	RP11-517P14.2.1	-1.32792	0.662916
ENSG00000230596	AC112229.4.1	-2	0.97602
ENSG00000230673	PABPC1P3	-2	-0.0639502
ENSG00000230676	RP11-65J3.3.1	-2	-0.189202
ENSG00000230825	AC005532.5.1	-1.27131	0.514184
ENSG00000230945	RP11-394O9.1.1	-2	0.533263
ENSG00000231205	ZNF826P	0.797122	3.7376
ENSG00000231245	C1DP1	-2	0.210219
ENSG00000231389	HLA-DPA1	-0.931904	1.72349
ENSG00000231466	CTA-246H3.11.1	-1.92137	-0.100852
ENSG00000231612	RP11-522M21.3.1	-2	-0.382528
ENSG00000231632	RP11-82L18.4.1	-2	1.98747
ENSG00000231752	EMBP1	-2	-0.386409
ENSG00000231907	GAPDHP37	-2	-0.131092
ENSG00000231964	RP11-67C2.2.1	-2	0.712517
ENSG00000231993	RP1-85F18.5.1	-2	0.574166
ENSG00000232271	RP4-764O22.1.1	-2	1.93336
ENSG00000232334	RP11-47G11.2.1	0.268851	2.06662
ENSG00000232434	C9orf172	-2	2.13063
ENSG00000232607	MIR497HG	-2	2.25939
ENSG00000232629	HLA-DQB2	-2	1.1731
ENSG00000232640	RP1-266L20.2.1	-2	-0.0408779
ENSG00000232680	AC002511.3.1	-2	2.27464
ENSG00000232729	AC083884.8.1	-2	0.271787
ENSG00000232759	AC002480.3.1	1.03099	3.33365
ENSG00000232807	RP11-536K7.3.1	0.551559	2.21247
ENSG00000232810	TNF	-2	2.48864
ENSG00000232949	AC002480.4.1	0.293196	3.16464
ENSG00000232973	CYP1B1-AS1	-2	1.95744
ENSG00000233155	HMGA1P8	-2	-0.0310057
ENSG00000233214	AC002511.2.1	-2	2.39111
ENSG00000233456	RP11-165D7.3.1	-2	0.10676
ENSG00000233610	LINC00462	-0.31636	1.55839
ENSG00000233639	AC018730.1.1	-2	4.00128
ENSG00000233812	AC139426.2	-2	0.198038
ENSG00000233916	ZDHHC20P1	-2	0.200792
ENSG00000233954	RP11-169K16.7.1	-1.85256	0.775598
ENSG00000234038	AC123768.3	-2	-0.362014
ENSG00000234184	RP5-887A10.1.1	-1.32864	2.04419
ENSG00000234284	ZNF879	-2	-0.035887
ENSG00000234484	VNN2-AS1	-2	-0.0622086
ENSG00000234506	RP11-274B18.2.1	-2	0.0984193
ENSG00000234543	RP11-30L4.5.1	-0.297356	2.12944
ENSG00000234899	AC005152.2.1	-2	0.396594
ENSG00000235023	AP001626.2.1	-2	0.112646
ENSG00000235033	RP11-61I13.3.1	-2	0.517515
ENSG00000235169	RP1-286D6.2.1	-2	1.16799
ENSG00000235298	RP11-575L7.8.1	-1.35371	1.28858
ENSG00000235328	AC006946.12.1	-2	-0.0737352
ENSG00000235434	RP11-91K11.2.1	-0.581615	1.72413
ENSG00000235475	RP11-166O4.5.1	-2	-0.17965
ENSG00000235649	MXRA5P1	-2	-0.375686
ENSG00000235821	IFITM4P	-2	0.0795184
ENSG00000235888	AF064858.8.1	-2	1.05556
ENSG00000235997	AC109642.1.1	-2	0.0593908
ENSG00000236013	RP3-332B22.1.1	-2	0.445684
ENSG00000236064	RP6-191P20.4.1	-1.41382	1.07672
ENSG00000236318	AC019117.1.1	-0.360342	2.95349
ENSG00000236663	AP001631.9.1	-2	0.0679809
ENSG00000237499	RP11-356I2.4.1	-2	0.249387
ENSG00000237541	HLA-DQA2	-2	-0.119722
ENSG00000237721	AF064858.11.1	-2	0.13246
ENSG00000237760	AC092657.2.1	-2	0.563964
ENSG00000237883	DGUOK-AS1	-2	0.935711
ENSG00000237927	RP3-393E18.2.1	-1.79616	1.18596
ENSG00000237943	RP11-5N23.2.1	-2	0.929737
ENSG00000237949	RP11-456A18.1.1	-1.26815	1.90263
ENSG00000238042	RP11-815M8.1.1	-1.55433	0.676979
ENSG00000239653	RP11-245J9.2.1	-2	-0.107754
ENSG00000239688	AP000338.1	-2	-0.179305
ENSG00000240069	AC013268.1.1	-2	0.309001
ENSG00000240126	RP11-61I13.2.1	-2	-0.338663
ENSG00000240207	RP11-379F4.4.1	-1.60303	0.521224
ENSG00000240322	AC073342.2	-2	-0.217438
ENSG00000240428	LIMS3	-2	1.5086
ENSG00000240567	RP11-3P17.4.1	-2	0.120422
ENSG00000240666	MME-AS1	-2	-0.146463
ENSG00000240891	PLCXD2	0.039297	2.63209
ENSG00000241158	ADAMTS9-AS1	-2	2.24802
ENSG00000241170	RP11-147I3.1.1	-1.24086	1.083
ENSG00000241224	RP11-59E19.1.1	-2	4.23612
ENSG00000241247	AC006378.3.1	-2	-0.0427042
ENSG00000241358	RP11-758I14.3.1	-2	0.28401
ENSG00000241679	RP11-80H8.4.1	-1.74497	1.03257
ENSG00000241770	RP11-555M1.3.1	-2	-0.0525278
ENSG00000242198	CTD-2235C13.1.1	-2	0.0341951
ENSG00000242215	RP11-513M16.2.1	-2	-0.359587
ENSG00000243144	RP11-115N4.1.1	-2	-0.270466
ENSG00000243199	RP11-408P14.1.1	-0.817007	1.21178
ENSG00000243230	RP11-286H14.8.1	-2	0.0554717
ENSG00000243244	STON1	-1.16665	1.07881
ENSG00000243422	RP11-413E6.1.1	-2	0.457963
ENSG00000244255	XXbac-BPG116M5.17.1	1.47439	3.15866
ENSG00000244257	PKD1P1	2.38748	4.65349
ENSG00000244337	AJ239322.3.1	-2	-0.0985988
ENSG00000244414	CFHR1	2.19762	3.96128
ENSG00000244425	AP000350.3	-2	0.36008
ENSG00000244531	RP3-454G6.2.1	-2	-0.0363389
ENSG00000244731	C4A	5.36276	7.08338
ENSG00000245112	SMARCA5-AS1	-2	0.694644
ENSG00000246214	RP11-260E18.1.1	-2	-0.0136449
ENSG00000246283	CTD-2036P10.3.1	-2	0.030135
ENSG00000247416	RP11-629G13.1.1	-2	-0.0670741
ENSG00000247516	RP11-480D4.3.1	-0.461571	2.24746
ENSG00000248234	CTD-2108O9.4.1	-2	0.550639
ENSG00000248238	RP11-3J1.1.1	-2	0.146974
ENSG00000248290	TNXA	-2	0.402388
ENSG00000248515	RP11-608O21.1.1	-2	-0.271135
ENSG00000248641	HMGA1P2	-2	-0.374237
ENSG00000248751	RP1-130H16.18.1	-1.51552	0.241367
ENSG00000248890	RP11-291L15.2.1	-1.44045	0.215762
ENSG00000249274	RP11-319J24.3.1	-2	0.107854
ENSG00000249456	RP11-298J20.4.1	-2	1.13179
ENSG00000249619	HMGN1P13	-2	0.848394
ENSG00000249852	AC145676.2.1	-2	0.992609
ENSG00000250053	AF146191.1.1	-2	0.391582
ENSG00000250509	CTC-573N18.1.1	-2	-0.0237493
ENSG00000250770	RP5-1063M23.1.1	-2	-0.0223464
ENSG00000250786	CTD-2001E22.2.1	-1.8131	3.34595
ENSG00000250899	RP11-253E3.3.1	-2	-0.0154856
ENSG00000251196	RP11-54F2.1.1	-2	1.49315
ENSG00000251320	CTC-327F10.4.1	-2	0.690421
ENSG00000251349	C9orf30-TMEFF1	-2	0.320192
ENSG00000251409	AC008592.4.1	-2	-0.214755
ENSG00000251499	RP11-420G6.3.1	-1.30402	0.583584
ENSG00000251503	APITD1-CORT	-1.76181	0.0824124
ENSG00000251611	RP11-610P16.1.1	-1.71757	0.171071
ENSG00000251634	RP11-1280N14.3-001.1	-0.680308	0.939341
ENSG00000251639	RP11-20I20.1.1	-2	-0.0163989
ENSG00000252838	7SK	-2	2.3029
ENSG00000253051	SNORA31	-2	-0.026171
ENSG00000253214	RP11-1149M10.2.1	-2	-0.371545
ENSG00000253304	TMEM200B	-1.31487	0.466893
ENSG00000253518	CTD-2031P19.4.1	0.62852	2.91636
ENSG00000253824	KB-173C10.2.1	-2	-0.384959
ENSG00000253861	CTC-293A9.2.1	-2	1.07174
ENSG00000253978	CTB-178M22.2.1	-1.28602	0.863703
ENSG00000254286	RP11-89K10.1.1	-0.886069	1.27396
ENSG00000254352	RP11-578O24.2.1	-1.59605	0.0627023
ENSG00000254535	PABPC4L	-1.39139	1.12877
ENSG00000254726	MEX3A	-2	0.580147
ENSG00000254729	XXbac-BPG116M5.15.4	-2	0.398795
ENSG00000254966	RP11-1081L13.4.1	-2	-0.25873
ENSG00000254995	STX16-NPEPL1	-0.67999	1.49039
ENSG00000255026	RP11-326C3.2.1	0.723327	3.22827
ENSG00000255071	SAA2-SAA4	-2	-0.0346022
ENSG00000255242	C14orf169	-2	0.315774
ENSG00000255310	AF131215.2.1	-2	-0.235132
ENSG00000255398	HCAR3	-1.90809	2.5835
ENSG00000255690	AC005013.1	-2	-0.320408
ENSG00000255750	RP11-283G6.5.1	-1.53434	1.35497
ENSG00000255824	AL590369.1	-2	1.08168
ENSG00000255847	RP11-167N4.2.1	-1.04164	0.841815
ENSG00000255893	RP11-685N10.1.1	-2	0.0347371
ENSG00000255896	U47924.19.1	-2	-0.0260594
ENSG00000256005	AC093734.1	-2	0.605641
ENSG00000256069	A2MP1	-2	0.883525
ENSG00000256128	RP11-173C20.2.1	-1.31421	1.29276
ENSG00000256234	RP11-283G6.4.1	-2	0.966817
ENSG00000256321	RP11-153K16.1.1	-2	-0.264425
ENSG00000256574	OR13A1	-2	0.913235
ENSG00000256609	RP11-64B16.4.1	-0.634861	1.39898
ENSG00000256713	PGA5	-1.00358	2.90766
ENSG00000256894	RP11-283G6.3.1	-2	1.06684
ENSG00000257017	HP	0.958854	7.73764
ENSG00000257093	KIAA1147	-0.725969	1.44157
ENSG00000257114	RP11-25I15.3.1	-2	0.37627
ENSG00000257242	RP11-24B21.1.1	-0.814832	1.58275
ENSG00000257243	RP11-133N21.7.1	-2	-0.190524
ENSG00000257681	RP11-341G23.4.1	-1.26535	1.28828
ENSG00000257859	RP11-266E14.1.1	-2	0.096493
ENSG00000257927	MRPS36P5	-2	-0.228434
ENSG00000257971	OR7E5P	-2	1.79881
ENSG00000257989	RP1-288H2.2.1	-2	1.90237
ENSG00000258331	RP11-118A3.1.1	-2	-0.21393
ENSG00000258365	RP11-1105G2.3.1	-0.368275	1.43623
ENSG00000258395	RP11-65I12.1.1	-0.651201	1.53884
ENSG00000258430	RP11-982M15.2.1	-2	2.80966
ENSG00000258626	COX7A2P1	-2	0.363152
ENSG00000258677	RP11-463D19.2.1	-1.70132	0.0309785
ENSG00000258691	RP11-404P21.8.1	-2	0.16745
ENSG00000258793	RP11-404P21.3.1	-0.457897	2.24328
ENSG00000258967	HMGN1P3	-1.01353	1.19664
ENSG00000259246	HMGN2P46.1	-2	-0.225999
ENSG00000259347	RP11-798K3.2.1	0.0981195	3.23536
ENSG00000259370	RP11-1069G10.1.1	-1.89847	0.37118
ENSG00000259374	RP11-736N17.4.1	-2	0.179774
ENSG00000259456	RP5-914P20.5.1	-1.49491	0.311885
ENSG00000259495	RP11-210M15.2.1	-2	0.0711661
ENSG00000259518	RP11-597K23.2.1	-2	-0.123464
ENSG00000259703	C15orf50	-1.87838	-0.169144
ENSG00000259741	AL589988.1	-2	2.8332
ENSG00000259778	AC141846.4-001.1	0.549226	2.23088
ENSG00000259863	AC133109.1.1	-2	0.633402
ENSG00000259887	RP11-923I11.5.1	-2	0.174134
ENSG00000260025	RP11-490M8.1.1	-0.759588	2.09596
ENSG00000260122	RP11-923I11.3.1	-2	-0.33201
ENSG00000260300	RP11-505K9.4.1	-1.73083	2.34645
ENSG00000260317	RP11-48B3.4.1	-0.598094	1.11077
ENSG00000260359	RP11-4F5.2.1	0.292125	1.99487
ENSG00000260415	RP11-923I11.1.1	-2	-0.080462
ENSG00000260447	RP11-304L19.2.1	-2	0.254428
ENSG00000260479	RP11-556H2.3.1	-2	-0.132153
ENSG00000260549	MT1L	1.97688	4.20989
ENSG00000260556	CTD-2382E5.3.1	-2	-0.181143
ENSG00000260566	RP11-20G6.3.1	-2	-0.213956
ENSG00000260693	AC026150.8.1	-2	0.623041
ENSG00000260912	RP11-363E7.4.1	0.462989	2.56346
ENSG00000260932	RP11-483P21.6.1	-2	-0.0901415
ENSG00000260944	RP11-463O9.5.1	-2	0.837529
ENSG00000261011	RP11-96C23.11.1	-1.40947	1.47444
ENSG00000261101	RP4-545K15.5.1	-2	-0.00644139
ENSG00000261126	RP11-795F19.1.1	-1.37286	0.29104
ENSG00000261128	RP11-18F14.2.1	-0.582092	2.04905
ENSG00000261175	CTD-2015G9.2.1	-2	1.3215
ENSG00000261238	AC009166.5.1	-2	0.0892843
ENSG00000261240	RP11-304L19.4.1	0.101452	2.25433
ENSG00000261270	RP11-325K4.3.1	-0.661543	0.988344
ENSG00000261308	RP11-923I11.7.1	-2	1.32927
ENSG00000261337	RP11-498D10.5.1	-1.90506	-0.17809
ENSG00000261379	RP11-395N3.1.1	-1.03289	0.962992
ENSG00000261386	CTD-2012K14.6.1	-2	-0.285978
ENSG00000261422	RP11-1021N1.2.1	-2	1.58487
ENSG00000261434	CTD-2083E4.7.1	-2	0.480896
ENSG00000261586	RP11-923I11.6.1	-2	1.49737
ENSG00000261701	HPR	-1.96655	1.10518
ENSG00000261722	RP11-679B19.2.1	-2	1.12412
